# Supplementary material for: A New Standardized Emotional Film Database for Asian Culture
Source: Front Psychol. 2017 Nov 3;8:1941. doi: 10.3389/fpsyg.2017.01941 (PMC5675887; doi:10.3389/fpsyg.2017.01941)
Supplement: Supplementary file 1 [file Table5.xlsx]

## Sheet: Table S5
		Mean results rated by psychology students in our lab (to select films)												Results of Paired sample T test between ratings of target emotion and non-target emotion
Emotional kind	No.		arousal	Amusement	Anger	Pleasure	Disgust	Fear	Sadness	Surprise	Emotional kind	No.		sadness-amusement	sadness-anger	sadness-pleasure	sadness-disgust	sadness-fear	sadness-surprise	arousal	arousal was compared to middle score of 5
Sadness	1	Mean	6.25	1	2.125	1	1.75	1.375	5.75	1.625	Sadness	1	t	4.533	3.394	4.533	3.685	4.231	3.956	5
		SD	0.707107	0	2.47487	0	2.12132	0.744024	2.96407	1.40789			p	0.003	0.012	0.003	0.008	0.004	0.005	0.002
	2	Mean	7.125	1	1.125	2	1	1	7.25	1		2	t	12.729	11.884	5.584	12.729	12.729	12.729	4.432
		SD	1.3562	0	0.353553	1.77281	0	0	1.38873	0			p	0	0	0.001	0	0	0	0.003
	6	Mean	6.75	1.25	1.625	1	2.625	1.75	6.375	1.75		6	t	6.902	6.545	7.359	4.465	6.804	7.083	3.326
		SD	1.48805	0.707107	1.18773	0	1.99553	1.38873	2.06588	0.886405			p	0	0	0	0.003	0	0	0.013
	11	Mean	6.5	1.5	2.5	1.25	1.5	1.875	6.5	1.875		11	t	4.183	3.266	5.475	4.183	3.611	3.973	2.762
		SD	1.19523	1.41421	2.32993	0.707107	1.41421	1.72689	2.0702	1.3562			p	0.004	0.014	0.001	0.004	0.009	0.005	0.028
	12	Mean	7	1	1.375	1	1	1.25	7	1.125		12	t	6.481	6.215	6.481	6.481	5.996	6.421	4.32
		SD	1.30931	0	0.744024	0	0	0.707107	2.61861	0.353553			p	0	0	0	0	0.001	0	0.003
	13	Mean	6.25	1	1.875	1.125	1.25	1.375	6.25	2.625		13	t	7.78	5.799	8.394	7.638	7.315	2.742	2.758
		SD	1.28174	0	1.3562	0.353553	0.46291	0.517549	1.90863	2.82527			p	0	0.001	0	0	0	0.029	0.028
	15	Mean	6.125	1.5	2.25	2.25	1.375	1.375	5.25	2		15	t	4.072	3.969	3.85	4.429	4.429	3.325	3.211
		SD	0.991031	0.755929	1.75255	1.75255	0.744024	0.744024	2.60494	1.60357			p	0.005	0.005	0.006	0.003	0.003	0.013	0.015
	16	Mean	6.375	1	1	1.5	1.125	2.5	7.5	2.25		16	t	9.929	9.929	7.7	8.728	5.517	5.824	2.762
		SD	1.40789	0	0	1.41421	0.353553	2.0702	1.85164	2.18763			p	0	0	0	0	0.001	0.001	0.028
														anger-amusement	anger-pleasure	anger-disgust	anger-fear	anger-sadness	anger-surprise	arousal
Anger	3	Mean	6.75	1.375	7	1	4.625	1	1.375	1.75	Anger	3	t	5.186	6.226	2.888	6.226	6.084	4.93	5.584
		SD	0.886405	1.06066	2.72554	0	0.517549	0	0.744024	1.48805			p	0.001	0	0.023	0	0	0.002	0.001
	5	Mean	6	1.5	6.25	2.125	3.375	3.125	3.375	2.5		5	t	6.778	5.384	2.959	3.216	2.959	3.522	2.646
		SD	1.06904	0.92582	1.98206	1.64208	1.40789	2.29518	1.84681	2.32993			p	0	0.001	0.021	0.015	0.021	0.01	0.033
	6	Mean	6.75	1	7.25	1	5.875	2.75	5.25	2.25		6	t	7.638	7.638	3.274	6.364	3.742	5.401	3.862
		SD	1.28174	0	2.31455	0	2.23207	2.05287	2.81577	2.18763			p	0	0	0.014	0	0.007	0.001	0.006
	9	Mean	6.5	1.25	5.625	1.5	3.125	1.25	3.25	1.25		9	t	3.809	3.832	4.183	4.834	2.624	3.809	3.55
		SD	1.19523	0.707107	2.72226	0.755929	1.55265	0.707107	3.1053	0.707107			p	0.007	0.006	0.004	0.002	0.034	0.007	0.009
	10	Mean	7.125	1	6.625	1	3.875	1.5	4.125	2.625		10	t	5.735	5.735	3.194	5.486	2.457	4.513	5.338
		SD	1.12599	0	2.77424	0	0.991031	1.41421	2.6959	2.38672			p	0.001	0.001	0.015	0.001	0.044	0.003	0.001
	11	Mean	6.375	1.625	6.5	1.125	3.75	2.5	3.25	1.75		11	t	4.529	5.198	2.868	3.155	3.265	4.392	3.274
		SD	1.18773	1.18773	2.9277	0.353553	1.83225	2.50713	2.43487	1.48805			p	0.003	0.001	0.024	0.016	0.014	0.003	0.014
	22	Mean	6.25	1.5	6.5	1.125	3.75	2.125	3.25	1.875		22	t	6.07	6.911	5.227	5.99	4.082	6.555	2.758
		SD	1.28174	1.41421	2.26779	0.353553	1.58114	2.10017	2.54951	1.45774			p	0.001	0	0.001	0.001	0.005	0	0.028
	23	Mean	7.25	1	8	1	5	3.375	5.5	3.625		23	t	21.385	21.385	3	5.481	6.614	4.034	5.463
		SD	1.16496	0	0.92582	0	3.25137	2.32609	0.534522	3.02076			p	0	0	0.02	0.001	0	0.005	0.001
														amusement-anger	amusement-pleasure	amusement-disgust	amusement-fear	amusement-sadness	amusement-surprise	arousal
Amusement	5	Mean	6.875	7.25	1	4.5	1	1	1.125	2.5	Amusement	5	t	12.729	2.4	12.729	12.729	11.884	6.141	4.71
		SD	1.12599	1.38873	0	2.50713	0	0	0.353553	2.32993			p	0	0.047	0	0	0	0	0.002
	8	Mean	6.625	5.75	1	2.5	2.375	1.125	1	1		8	t	5.656	3.972	3.021	4.901	5.656	5.656	3.87
		SD	1.18773	2.37547	0	2.32993	1.30247	0.353553	0	0			p	0.001	0.005	0.019	0.002	0.001	0.001	0.006
	9	Mean	7.375	8.375	1	5.625	1.125	1	1	1.75		9	t	19.667	2.762	17.602	19.667	19.667	8.781	4.771
		SD	1.40789	1.06066	0	2.44584	0.353553	0	0	1.75255			p	0	0.028	0	0	0	0	0.002
	10	Mean	6.625	6.625	1.75	3.5	2.375	1.75	1	2		10	t	5.115	3.345	3.067	5.115	5.844	4.805	3.265
		SD	1.40789	2.72226	1.48805	2.50713	2.32609	1.48805	0	1.77281			p	0.001	0.012	0.018	0.001	0.001	0.002	0.014
	12	Mean	6.5	6.375	1.625	3.5	1.75	1.25	1.25	1.625		12	t	11.533	5.578	8.687	10.688	11.63	10.482	3.55
		SD	1.19523	1.50594	1.18773	2.44949	1.38873	0.707107	0.46291	1.06066			p	0	0.001	0	0	0	0	0.009
	13	Mean	7.75	7.5	1.5	5.25	1.5	1	1	2.25		13	t	12	6.148	10.583	14.042	14.042	5.957	8.775
		SD	0.886405	1.30931	1.41421	1.66905	0.755929	0	0	2.05287			p	0	0	0	0	0	0.001	0
	14	Mean	7.125	8.125	1	3.375	1	1	1	1		14	t	31.446	4.392	31.446	31.446	31.446	31.446	4.822
		SD	1.24642	0.64087	0	2.82527	0	0	0	0			p	0	0.003	0	0	0	0	0.002
	16	Mean	6.5	7.125	2	3.875	1.5	1.125	1	2.25		16	t	5.725	3.972	7.701	9.573	10.55	6.363	2.51
		SD	1.69031	1.64208	1.41421	3.13676	1.06904	0.353553	0	2.05287			p	0.001	0.005	0	0	0	0	0.04
														surprise-amusement	surprise-anger	surprise-pleasure	surprise-disgust	surprise-fear	surprise-sadness	arousal
Surprise	1	Mean	6.125	2	1	2.25	1	1	1	4.875	Surprise	1	t	2.671	3.915	2.539	3.915	3.915	3.915	9
		SD	0.353553	0.755929	0	1.16496	0	0	0	2.79987			p	0.032	0.006	0.039	0.006	0.006	0.006	0
	3	Mean	6.75	2.125	1	4.25	1	1.5	1	6.5		3	t	4.034	7.514	2.614	7.514	6.07	7.514	3.862
		SD	1.28174	1.64208	0	1.58114	0	0.755929	0	2.0702			p	0.005	0	0.035	0	0.001	0	0.006
	4	Mean	7.125	2.5	1	2.875	1	1.625	1	5.75		4	t	2.662	4.86	2.904	4.86	4.245	4.86	6.065
		SD	0.991031	1.69031	0	1.12599	0	1.76777	0	2.76457			p	0.032	0.002	0.023	0.002	0.004	0.002	0.001
	6	Mean	6.75	1.625	1	2.5	2.375	1.5	1	6.25		6	t	4.331	5.371	4.465	3.494	3.528	5.371	4.782
		SD	1.0351	1.40789	0	2	2.32609	1.41421	0	2.76457			p	0.003	0.001	0.003	0.01	0.01	0.001	0.002
	7	Mean	6.25	3	1	3.125	1.75	1	1	7.125		7	t	10.362	12.774	7.055	6.911	12.774	12.774	2.758
		SD	1.28174	1.51186	0	1.80772	2.12132	0	0	1.3562			p	0	0	0	0	0	0	0.028
	12	Mean	6.75	1.75	1.25	1.75	1.375	2.125	1.5	5.125		12	t	4	5.219	4.621	4.583	4.583	5.138	3.564
		SD	1.38873	0.707107	0.46291	0.707107	0.517549	0.991031	0.755929	2.03101			p	0.005	0.001	0.002	0.003	0.003	0.001	0.009
	13	Mean	6.25	3	2.125	3.375	2.375	3.375	1.25	6.375		13	t	3.379	4.123	3.642	3.864	2.393	6.494	2.546
		SD	1.38873	1.77281	1.64208	2.06588	2.06588	2.66927	0.707107	1.76777			p	0.012	0.004	0.008	0.006	0.048	0	0.038
	14	Mean	6.375	2.625	1.25	4.375	1.25	1.125	1.25	6.25		14	t	3.245	6.417	4.71	6.417	7.398	6.417	2.308
		SD	1.68502	1.92261	0.707107	1.30247	0.707107	0.353553	0.707107	1.75255			p	0.014	0	0.002	0	0	0	0.054
														fear-amusement	fear-anger	fear-pleasure	fear-disgust	fear-sadness	fear-surprise	arousal
Fear	1	Mean	7.5	1.25	1.125	1.875	4.125	6.875	1.5	2.75	Fear	1	t	5.844	6.116	2.82	2.543	5.381	3.476	5.916
		SD	1.19523	0.46291	0.353553	2.47487	3.60307	2.6959	1.41421	2.76457			p	0.001	0	0.026	0.039	0.001	0.01	0.001
	2	Mean	7.5	1.875	2	1.125	3.75	6.375	1.875	2.5		2	t	3.674	4.304	5.957	2.727	4.145	2.682	5.916
		SD	1.19523	2.10017	1.60357	0.353553	1.16496	2.38672	2.10017	1.92725			p	0.008	0.004	0.001	0.029	0.004	0.031	0.001
	3	Mean	7.125	1.375	2	1.125	4.125	6.5	1.875	2.5		3	t	5.857	4.277	6.216	2.624	4.63	4	7.202
		SD	0.834523	0.744024	2.13809	0.353553	2.29518	2.20389	1.80772	1.30931			p	0.001	0.004	0	0.034	0.002	0.005	0
	5	Mean	6.625	1.625	1	1	3.75	7.25	1	2.125		5	t	3.611	6.517	6.517	3.381	6.517	5.486	4.333
		SD	1.06066	1.76777	0	0	2.65922	2.71241	0	1.55265			p	0.009	0	0	0.012	0	0.001	0.003
	9	Mean	7.375	1	1.125	1.125	3.5	8	2.25	3.375		9	t	14	14.338	13.339	5.953	6.116	4.201	5.656
		SD	1.18773	0	0.353553	0.353553	2.50713	1.41421	2.43487	3.37797			p	0	0	0	0.001	0	0.004	0.001
	10	Mean	7.875	1.75	2.25	1.25	6.375	7.875	1.5	2.625		10	t	7.548	6.084	13.31	3	9.763	5.093	9.744
		SD	0.834523	1.75255	1.83225	0.46291	1.84681	1.12599	1.06904	2.26385			p	0	0	0	0.02	0	0.001	0
	11	Mean	7.5	1.125	1.25	1	3.5	6.125	1.625	2.75		11	t	4.237	4.007	4.432	2.384	3.813	2.899	4.183
		SD	1.69031	0.353553	0.707107	0	1.30931	3.27054	0.744024	1.90863			p	0.004	0.005	0.003	0.049	0.007	0.023	0.004
	12	Mean	7.375	1.375	2.25	1	3.75	7.625	2	3		12	t	9.648	4.243	14.387	5.594	4.345	4.549	5.158
		SD	1.30247	1.06066	2.76457	0	2.91548	1.30247	2.82843	2.82843			p	0	0.004	0	0.001	0.003	0.003	0.001
														disgust-amusement	disgust-anger	disgust-pleasure	disgust-fear	disgust-sadness	disgust-surprise	arousal
Disgust	3	Mean	6.5	2.125	2	2.25	5.75	2.875	1.625	2.5	Disgust	3	t	3.074	6.355	4.492	3.451	8.004	4.333	3.55
		SD	1.19523	2.79987	1.41421	1.58114	1.98206	1.88509	1.40789	2			p	0.018	0	0.003	0.011	0	0.003	0.009
	4	Mean	6.875	2	1.625	2	7.125	2.625	1.25	3.875		4	t	4.916	7.778	4.374	4.861	7.912	2.799	4.255
		SD	1.24642	2.0702	1.40789	2.44949	1.95941	2.06588	0.46291	2.94897			p	0.002	0	0.003	0.002	0	0.027	0.004
	6	Mean	7.375	2.25	3.125	1.625	6.875	4.875	1.625	1.875		6	t	4.201	5	5.371	2.494	5.7	5.401	6.333
		SD	1.06066	2.43487	2.29518	1.76777	2.47487	2.6959	1.06066	1.3562			p	0.004	0.002	0.001	0.041	0.001	0.001	0
	7	Mean	6.75	1	5.375	1	8.75	5	4.125	3.5		7	t	31	5.665	31	4.072	5.481	4.854	3.862
		SD	1.28174	0	1.59799	0	0.707107	2.9277	2.64237	2.82843			p	0	0.001	0	0.005	0.001	0.002	0.006
	9	Mean	7	2.875	3	1.875	6	3.625	2	3.375		9	t	2.703	3.464	4.328	2.468	4.233	2.35	3.742
		SD	1.51186	2.10017	2.72554	2.10017	2.56348	2.38672	2.13809	2.92465			p	0.031	0.01	0.003	0.043	0.004	0.051	0.007
	11	Mean	6.5	1.75	2.5	1.625	5.25	2.875	2.125	2.25		11	t	7.561	4.66	5.333	4.204	4.689	3.85	3.24
		SD	1.30931	0.886405	1.92725	1.40789	1.90863	1.64208	0.834523	1.58114			p	0	0.002	0.001	0.004	0.002	0.006	0.014
	17	Mean	6.25	2	1.25	1.125	6	3.125	1.125	2.25		17	t	3.347	5.966	6.565	3.077	7.628	3.071	3.989
		SD	0.886405	2.13809	0.707107	0.353553	2	1.55265	0.353553	1.75255			p	0.012	0.001	0	0.018	0	0.018	0.005
	18	Mean	7.25	1.125	2.625	1.125	7.125	4.375	2.75	2		18	t	6.226	4.347	6.226	3.12	5.185	4.213	4.277
		SD	1.48805	0.353553	2.77424	0.353553	2.47487	1.59799	2.31455	1.60357			p	0	0.003	0	0.017	0.001	0.004	0.004
														pleasure-amusement	pleasure-anger	pleasure-disgust	pleasure-fear	pleasure-sadness	pleasure-surprise	arousal
Pleasure	1	Mean	6.375	4	1.625	6.25	1.375	1.25	1.375	2.375	Pleasure	1	t	2.553	7.4	7.037	7.338	7.628	4.536	3.274
		SD	1.18773	1.06904	1.18773	2.05287	1.06066	0.707107	0.744024	2.44584			p	0.038	0	0	0	0	0.003	0.014
	2	Mean	6.125	2.375	1.25	6.375	1.25	1.125	1.5	1.875		2	t	6.693	8.828	8.828	9.391	7.985	5.953	2.826
		SD	1.12599	1.30247	0.46291	1.68502	0.46291	0.353553	0.92582	1.64208			p	0	0	0	0	0	0.001	0.026
	5	Mean	7.125	2.75	1	6.375	1.125	1.375	1	2.375		5	t	3.394	5.113	4.646	3.819	5.113	4	3.66
		SD	1.64208	2.54951	0	2.97309	0.353553	1.06066	0	2.32609			p	0.012	0.001	0.002	0.007	0.001	0.005	0.008
	11	Mean	6.875	1.375	1	7.25	1	1	1	1.75		11	t	10.702	12.729	12.729	12.729	12.729	6.86	3.91
		SD	1.3562	1.06066	0	1.38873	0	0	0	2.12132			p	0	0	0	0	0	0	0.006
	13	Mean	6	1.125	1.125	5.875	1.125	1	2	1.625		13	t	6.545	6.545	6.545	6.789	4.235	4.194	2.366
		SD	1.19523	0.353553	0.353553	2.03101	0.353553	0	2.13809	1.40789			p	0	0	0	0	0.004	0.004	0.05
	14	Mean	7.75	3.25	1	8.375	1.125	1	1	1.125		14	t	5.602	28.036	29	28.036	28.036	23.134	6.677
		SD	1.16496	2.54951	0	0.744024	0.353553	0	0	0.353553			p	0.001	0	0	0	0	0	0
	15	Mean	7.5	3.875	1	7.5	1	1	1	1		15	t	4.296	15.382	15.382	15.382	15.382	15.382	5.401
		SD	1.30931	2.16712	0	1.19523	0	0	0	0			p	0.004	0	0	0	0	0	0.001
	16	Mean	7.125	1.25	1	7.5	1	1	1	1.75		16	t	17.078	19.858	19.858	19.858	19.858	5.776	7.202
		SD	0.834523	0.707107	0	0.92582	0	0	0	2.12132			p	0	0	0	0	0	0.001	0
Neutrality	1	Mean	6.625	1.125	1.375	1.75	2.375	1	1	1.375
		SD	0.916125	0.353553	1.06066	1.48805	1.84681	0	0	0.744024
	2	Mean	6.125	1	1	1.25	1.5	1	1	1
		SD	0.991031	0	0	0.46291	1.06904	0	0	0
	3	Mean	6.75	1.375	1	1.5	2.75	1	1	1.375
		SD	1.16496	0.744024	0	0.755929	2.05287	0	0	0.744024
	4	Mean	6.25	1	1.125	1.75	1.625	1	1	1
		SD	1.0351	0	0.353553	1.48805	1.40789	0	0	0
	6	Mean	6.25	1	1	1.375	2.125	1	1	1.875
		SD	1.16496	0	0	1.06066	2.10017	0	0	1.72689
	14	Mean	6.125	1.875	2.5	1.5	2.25	2.875	2.625	3.125
		SD	0.991031	1.45774	1.77281	0.755929	2.05287	2.47487	1.84681	2.3566
	17	Mean	6.125	1.125	1.125	3.875	1	1.125	1	2.875
		SD	1.64208	0.353553	0.353553	3.09089	0	0.353553	0	3.18198
	18	Mean	6.25	1	1	1.5	1.25	1	1	1
		SD	0.886405	0	0	1.41421	0.707107	0	0	0

## Sheet: Table S6
Emotional kind	No.	Film name or sources	Copyright owner	Length (s)	Description			HR	RR	Valence	Arousal	Motivation	Dominance	Familiarity	Likability	Amusement	Anger	Confusion	Disparagement	Pleasure	Disgust	Embarrassment	Fear	Happiness	Interest	Pain	Unfixedness	Sadness	Surprise	Tenseness	Shame	Guilt	Repentance	Compunctious	Alertness	Dedication
Sadness	1	Mom, please love me again	Zhizhong Wang & Guoqi Deng, 2002	198	Separation of mother and son	Overall	Mean	74.333	14.901	2.519	5	3.778	4.259	2.96296	4.81481	1.33333	2.55556	3.03704	1.96296	1.33333	2.03704	2.11111	1.62963	1.40741	2.74074	2.44444	1.33333	6	1.7037	2	1.37037	1.40741	1.48148	1.62963	1.48148	4.07407
							SD	7.211	2.228	1.762	2.304	2.154	2.141	2.57923	1.75493	1.20894	2.06311	2.26141	1.82886	0.733799	1.82886	2.06311	1.47148	1.00992	2.2633	2.13638	0.83205	2.63117	1.4362	1.86052	1.3344	1.36605	1.36918	1.52286	1.28214	2.60068
						female	Mean	74.1062	14.7411	2.21053	5.15789	3.84211	4.15789	2.84211	4.94737	1.10526	2.94737	3.10526	2.10526	1.26316	2.15789	2.36842	1.63158	1.15789	2.89474	2.73684	1.31579	6.47368	1.52632	2.10526	1.26316	1.36842	1.42105	1.57895	1.42105	4.47368
							SD	5.94591	2.37784	1.51213	2.43272	2.26723	2.06191	2.50029	1.68238	0.458831	2.24781	2.33083	2.05196	0.653376	2.0073	2.26594	1.64014	0.688247	2.4471	2.3533	0.749269	2.45783	1.30675	2.0247	1.14708	1.38285	1.21636	1.26121	1.26121	2.75617
						male	Mean	75.0139	15.4123	3.25	4.625	3.625	4.5	3.25	4.5	1.875	1.625	2.875	1.625	1.5	1.75	1.5	1.625	2	2.375	1.75	1.375	4.875	2.125	1.75	1.625	1.5	1.625	1.75	1.625	3.125
							SD	10.8753	1.78558	2.18763	2.06588	1.99553	2.44949	2.91548	2	2.10017	1.18773	2.23207	1.18773	0.92582	1.38873	1.41421	1.06066	1.41421	1.84681	1.38873	1.06066	2.85044	1.72689	1.48805	1.76777	1.41421	1.76777	2.12132	1.40789	2.03101
	2	The Road Home	Weiping Zhang, 1999	590	Brother sends younger brother and sister to others	Overall	Mean	74.793		2.833	5.167	5.367	4.633	3.7	5.8	1.1	1.36667	1.66667	1.3	1.86667	1.66667	2	1.4	1.83333	4.23333	1.86667	2.03333	6.36667	1.8	2.13333	1.33333	1.56667	1.3	1.66667	1.7	5.36667
							SD	11.912		1.724	2.291	1.752	2.371	3.153	1.84578	0.402578	1.15917	1.1547	1.02217	1.50249	1.47001	1.85695	1.22051	1.5105	2.67406	1.59164	2.00832	2.10882	1.39951	1.69651	0.922266	1.27802	0.83666	1.24106	1.53466	2.5255
						female	Mean	92.2592		2.75	5.875	5.8125	4.5625	3.875	5.875	1.1875	1.375	1.8125	1.25	2.125	1.875	1.75	1.375	1.625	5.125	2.0625	2.125	6.6875	2	2.1875	1.3125	1.5	1.1875	1.375	1.875	5.5
							SD	0		2.04939	2.15639	1.83371	2.3372	3.519	2.21736	0.543906	1.5	1.42449	1	1.74642	1.89297	1.87972	1.5	1.74642	2.33452	1.91377	2.15639	2.12034	1.7127	1.68201	1.01448	1.31656	0.543906	0.885061	1.82117	2.47656
						male	Mean	72.2977		2.92857	4.35714	4.85714	4.71429	3.5	5.71429	1	1.35714	1.5	1.35714	1.57143	1.42857	2.28571	1.42857	2.07143	3.21429	1.64286	1.92857	6	1.57143	2.07143	1.35714	1.64286	1.42857	2	1.5	5.21429
							SD	10.365		1.32806	2.23975	1.56191	2.49395	2.79422	1.38278	0	0.633324	0.759555	1.08182	1.15787	0.755929	1.85757	0.851631	1.20667	2.75062	1.15073	1.89997	2.11224	0.937614	1.77436	0.841897	1.27745	1.08941	1.51911	1.16024	2.66541
	6	Chang Jiang Qi Hao	Sanping Han & Xingchi Zhou, 2008	154	Son knows dad die	Overall	Mean	70.082	15.668	2.5	5.357	3.786	4.25	6.85714	5.57143	1.14286	1.28571	1.42857	1.17857	1.17857	1.85714	1.78571	1.71429	1.28571	2.42857	2.82143	1.32143	6.82143	1.53571	2.28571	1.39286	1.60714	1.5	1.44444	1.85714	4
							SD	13.061	2.307	1.711	2.164	2.166	2.154	2.67657	1.87436	0.524531	0.712697	1.19965	0.475595	0.547964	1.67142	1.68561	1.58365	0.712697	1.81411	2.35786	1.09048	2.00099	0.961563	1.94093	0.99403	1.3968	1.17063	1.01274	2.17246	2.55314
						female	Mean	72.5946	15.8233	2.38095	5.2381	4	3.95238	6.7619	5.80952	1.09524	1.2381	1.52381	1.2381	1.19048	1.7619	2	1.90476	1.2381	2.42857	2.90476	1.19048	7.04762	1.57143	2.42857	1.47619	1.71429	1.42857	1.55	2	4.09524
							SD	13.8156	2.28024	1.71686	2.25621	2.28035	2.10894	2.809	1.77817	0.436436	0.538958	1.36452	0.538958	0.601585	1.64027	1.89737	1.78619	0.70034	1.85934	2.40634	0.679636	2.13251	1.02817	1.98926	1.12335	1.5538	1.07571	1.14593	2.46982	2.70009
						male	Mean	65.4151	14.9451	2.85714	5.71429	3.14286	5.14286	7.14286	4.85714	1.28571	1.42857	1.14286	1	1.14286	2.14286	1.14286	1.14286	1.42857	2.42857	2.57143	1.71429	6.14286	1.42857	1.85714	1.14286	1.28571	1.71429	1.14286	1.42857	3.71429
							SD	7.85322	2.53527	1.77281	1.97605	1.77281	2.19306	2.4103	2.1157	0.755929	1.13389	0.377964	0	0.377964	1.86445	0.377964	0.377964	0.786796	1.81265	2.37045	1.88982	1.46385	0.786796	1.86445	0.377964	0.755929	1.49603	0.377964	0.786796	2.21467
	11	Fly over elderly	Sanping Han, Jianhai Xu, Li Li & Xiaofen An, 2012	232	Aged man find himself incontinent	Overall	Mean	72.778	15.529	3.192	4.846	4.346	4.654	3.53846	4.65385	1.23077	2.38462	2.46154	1.46154	1.26923	1.65385	2.15385	1.92308	1.34615	2.61538	1.84615	1.57692	5.73077	1.5	1.69231	1.96154	2.34615	2.07692	2.38462	1.53846	4.34615
							SD	10.006	2.97	1.877	2.292	2.399	2.038	3.06243	1.87494	0.815239	1.94066	2.10201	1.30325	0.603834	1.16421	1.54123	2.01838	0.93562	2.29916	1.7133	1.57919	2.77932	1.10454	1.49048	1.58697	1.97873	1.93748	1.91994	1.5292	2.99255
						female	Mean	74.5789	15.8368	3.55556	5.27778	4.05556	4.22222	3.66667	4.61111	1.27778	2.27778	2.22222	1.44444	1.33333	1.5	1.94444	1.55556	1.38889	2.77778	2	1.33333	5.83333	1.33333	1.61111	1.77778	1.88889	1.94444	2	1.22222	4.38889
							SD	10.9517	2.97313	1.75641	2.08088	2.4608	1.80051	3.10597	1.94449	0.95828	1.90373	2.18432	1.42343	0.685994	1.04319	1.51356	1.29352	1.0369	2.2895	1.94029	0.970143	2.66237	0.970143	1.19503	1.55509	1.60473	1.76476	1.68034	0.646762	2.97319
						male	Mean	69.5633	14.5454	2.375	3.875	5	5.625	3.25	4.75	1.125	2.625	3	1.5	1.125	2	2.625	2.75	1.25	2.25	1.5	2.125	5.5	1.875	1.875	2.375	3.375	2.375	3.25	2.25	4.25
							SD	3.76253	3.06067	1.99553	2.58775	2.26779	2.32609	3.15096	1.83225	0.353553	2.13391	1.92725	1.06904	0.353553	1.41421	1.59799	3.05894	0.707107	2.43487	1.06904	2.47487	3.20713	1.3562	2.10017	1.68502	2.44584	2.38672	2.25198	2.54951	3.24037
	12	Guns and Roses	Hao Ning, 2012	179	Father dies in front of son	Overall	Mean	71.326	15.633	2.357	5.679	3.929	4.357	3.35714	4.78571	1.14286	2.10714	2.21429	1.14286	1.35714	1.25	1.39286	1.25	1.53571	2.92857	3.14286	1.64286	6.5	1.25	1.67857	1.71429	1.53571	1.25	1.89286	1.35714	3.53571
							SD	8.988	2.279	1.545	2.038	2.523	2.094	3.00881	2.06123	0.590937	1.83261	1.83297	0.448395	0.95119	0.700529	0.737327	0.585314	1.17006	2.10693	2.44517	1.33927	2.33333	0.799305	1.46701	1.62975	1.40059	0.799305	1.72861	1.09593	2.51635
						female	Mean	71.9029	15.5691	2.54545	5.77273	4	4.40909	3.09091	4.86364	1.18182	2.40909	2.13636	1.18182	1.45455	1.18182	1.45455	1.27273	1.59091	3.13636	3.09091	1.68182	6.40909	1.31818	1.86364	1.5	1.40909	1.27273	1.86364	1.45455	3.45455
							SD	9.50109	2.52075	1.65406	2.04548	2.42997	1.94347	2.8269	2.07698	0.664499	1.96781	1.72642	0.501081	1.05683	0.501081	0.800433	0.631085	1.2596	2.12234	2.38865	1.3934	2.44285	0.893701	1.61232	1.47196	1.33306	0.882735	1.69861	1.22386	2.4049
						male	Mean	68.4406	15.9202	1.66667	5.33333	3.66667	4.16667	4.33333	4.5	1	1	2.5	1	1	1.5	1.16667	1.16667	1.33333	2.16667	3.33333	1.5	6.83333	1	1	2.5	2	1.16667	2	1	3.83333
							SD	5.8579	0.467669	0.816497	2.16025	3.07679	2.78687	3.7238	2.16795	0	0	2.34521	0	0	1.22474	0.408248	0.408248	0.816497	2.04124	2.87518	1.22474	2.04124	0	0	2.07364	1.67332	0.408248	2	0	3.12517
	13	Lost On Journey	Tianshu Zhang, 2010	179	Disabled children and unfortunate couple	Overall	Mean	72.893	14.967	3.5	5.333	5.37	4.296	6.03846	6.48148	1.25926	1.51852	2.07407	1.11111	1.51852	1.25926	2.48148	1.48148	2.25926	3.48148	3.07407	1.55556	6.2963	2.07407	1.96296	2.40741	2.18519	1.81481	2	1.2963	4.48148
							SD	9.923	2.011	2.045	2.434	2.705	1.977	3.1935	2.34308	0.655896	0.975483	1.68537	0.320256	1.15593	0.813	2.17274	1.12217	1.85208	2.43958	2.2001	1.2195	1.97708	1.93998	1.37229	1.9857	1.77671	1.75493	1.7097	0.608581	2.4553
						female	Mean	72.5619	14.6022	3.9375	5.58824	5.58824	4.11765	6.625	6.52941	1.41176	1.58824	2	1.17647	1.82353	1.29412	2.47059	1.47059	2.52941	4.17647	3.23529	1.70588	6.41176	1.94118	2.11765	2.52941	2.29412	2.11765	2.11765	1.35294	5.05882
							SD	6.18204	2.13395	2.23514	2.42536	2.87356	1.31731	3.40343	2.67202	0.795206	1.00367	1.76777	0.392953	1.38	0.985184	2.32157	1.23073	2.09516	2.67477	2.01648	1.35852	2.03282	1.51948	1.61564	2.29449	2.05441	2.11785	1.99632	0.701888	2.46147
						male	Mean	75.8223	15.3362	2.8	4.9	5	4.6	5.1	6.4	1	1.4	2.2	1	1	1.2	2.5	1.5	1.8	2.3	2.8	1.3	6.1	2.3	1.7	2.2	2	1.3	1.8	1.2	3.5
							SD	12.7047	1.66054	1.54919	2.5144	2.49444	2.83627	2.72641	1.77639	0	0.966092	1.61933	0	0	0.421637	2.01384	0.971825	1.31656	1.41814	2.57337	0.948683	1.96921	2.58414	0.823273	1.39841	1.24722	0.674949	1.13529	0.421637	2.22361
	15	Perfect Two	Likuan Qiu, 2011	239	Father sends son to American	Overall	Mean	72.261	15.287	3.538	3.769	4.885	5.192	4.57692	5.69231	1.61538	1.73077	2.61538	1.34615	2.30769	1.65385	1.84615	1.30769	3	3.53846	2.03846	1.53846	5.03846	1.46154	1.38462	1.61538	1.61538	1.53846	1.96154	1.76923	4.15385
							SD	7.965	1.519	2.044	2.372	2.215	2.498	2.96881	1.99538	1.20256	1.34336	2.02142	0.891843	1.69161	1.76505	1.37673	0.735893	1.93907	2.31915	2.04901	1.33359	2.69044	1.02882	1.02282	1.13409	1.32897	1.42073	1.6366	1.63236	2.47697
						female	Mean	73.5863	14.651	3.90909	4.13636	5.5	5.18182	4.72727	6.09091	1.40909	1.81818	2.68182	1.36364	2.27273	1.59091	1.68182	1.31818	3.18182	3.77273	2.22727	1.63636	5.22727	1.45455	1.40909	1.54545	1.68182	1.40909	1.86364	1.86364	4.13636
							SD	6.62142	1.13368	1.99783	2.39634	1.79284	2.51919	3.10425	1.68775	0.796366	1.43548	2.12438	0.953463	1.60896	1.76363	1.21052	0.779888	2.03859	2.3489	2.18069	1.43246	2.6714	1.10096	1.09801	1.18431	1.42716	1.33306	1.61232	1.75378	2.56896
						male	Mean	70.4456	17.1959	1.5	1.75	1.5	5.25	3.75	3.5	2.75	1.25	2.25	1.25	2.5	2	2.75	1.25	2	2.25	1	1	4	1.5	1.25	2	1.25	2.25	2.5	1.25	4.25
							SD	10.1562	0.0158816	0.57735	0.5	0.57735	2.75379	2.21736	2.38048	2.36291	0.5	1.5	0.5	2.38048	2	2.06155	0.5	0.816497	1.89297	0	0	2.94392	0.57735	0.5	0.816497	0.5	1.89297	1.91485	0.5	2.21736
	16	Cow	Guoguang Zhao, Changtian Wang & Yiru Zhou, 2009	234	Return objects and apologize before leaving	Overall	Mean	74.207	14.971	2.429	5.286	4.107	3.857	2.92857	4.92857	1.03571	1.10714	2.57143	1.03571	1.42857	1.35714	1.14286	1.96429	1.55556	2.92857	3.53571	1.75	7.57143	1.96429	2.85714	1.14286	1.17857	1.32143	1.14286	1.67857	4.25
							SD	11.91	2.167	1.834	2.665	2.409	1.938	2.94302	2.24316	0.188982	0.31497	2.39488	0.188982	1.34519	1.02611	0.590937	1.68835	1.36814	2.82749	2.94998	1.45615	1.54988	1.99039	2.50502	0.448395	0.611832	1.0203	0.448395	1.36228	2.66145
						female	Mean	74.8766	15.1704	2.43478	5.3913	4.21739	3.91304	2.82609	4.82609	1	1.04348	2.26087	1	1.43478	1.30435	1	1.86957	1.59091	3.13043	3.82609	1.65217	7.56522	2.04348	2.6087	1.04348	1.04348	1.26087	1.04348	1.52174	4.26087
							SD	11.7467	2.15037	1.90278	2.84028	2.29538	2.02064	2.93338	2.32872	0	0.208514	2.07183	0	1.47174	1.06322	0	1.63219	1.50108	3.03471	3.11378	1.43364	1.61881	2.16329	2.44464	0.208514	0.208514	1.05388	0.208514	1.344	2.73392
						male	Mean	71.126	13.7096	2.4	4.8	3.6	3.6	3.4	5.4	1.2	1.4	4	1.2	1.4	1.6	1.8	2.4	1.4	2	2.2	2.2	7.6	1.6	4	1.6	1.8	1.6	1.6	2.4	4.2
							SD	13.5693	2.21714	1.67332	1.78885	3.1305	1.67332	3.28634	1.94936	0.447214	0.547723	3.4641	0.447214	0.547723	0.894427	1.30384	2.07364	0.547723	1.41421	1.64317	1.64317	1.34164	0.894427	2.73861	0.894427	1.30384	0.894427	0.894427	1.34164	2.58844
Anger	3	Internet	no	125	Don’t show sympathy for disaster victims	Overall	Mean	70.803	15.303	1.393	5.679	2.143	5.071	3.32143	1.39286	1.75	6.60714	1.82143	6.14286	1.21429	7	1.32143	1.07143	1.03571	1.60714	1.39286	1.03571	2.85714	2.07143	1.14286	1.57143	1.07143	1	1.07143	1.60714	2.85714
							SD	7.638	2.25	1.066	2.842	2.155	2.26	2.74946	1.10014	1.62447	2.60113	1.82683	2.85079	0.629941	2.16025	0.983327	0.262265	0.188982	1.70705	1.03062	0.188982	2.25609	1.84448	0.448395	1.16837	0.262265	0	0.262265	1.28638	2.38381
						female	Mean	70.7678	15.3603	1.40909	5.54545	1.68182	4.54545	3.18182	1.45455	1.81818	6.72727	1.72727	6.22727	1.27273	7.13636	1.40909	1.09091	1.04545	1.45455	1.5	1.04545	2.81818	2.18182	1.18182	1.54545	1.04545	1	1.04545	1.59091	2.86364
							SD	8.20607	2.3659	1.14056	2.97173	1.2868	1.89554	2.63016	1.22386	1.7358	2.56685	1.69542	2.6714	0.7025	2.14466	1.09801	0.294245	0.213201	1.29935	1.14434	0.213201	2.2176	1.91824	0.501081	1.22386	0.213201	0	0.213201	1.22121	2.27398
						male	Mean	70.9816	15.0433	1.33333	6.16667	3.83333	7	3.83333	1.16667	1.5	6.16667	2.16667	5.83333	1	6.5	1	1	1	2.16667	1	1	3	1.66667	1	1.66667	1.16667	1	1.16667	1.66667	2.83333
							SD	4.55294	1.8961	0.816497	2.48328	3.71035	2.60768	3.37145	0.408248	1.22474	2.92689	2.40139	3.71035	0	2.34521	0	0	0	2.85774	0	0	2.60768	1.63299	0	1.0328	0.408248	0	0.408248	1.63299	2.99444
	5	Internet	no	184	Hit innocent people	Overall	Mean	71.969	15.434	2.577	3.462	3.577	5.154	2.45833	2.88462	1.26923	6	4.46154	4.5	1.46154	4.76923	2.11538	2.46154	1.42308	2.57692	2.61538	1.5	2.57692	3.23077	2.96	1.69231	1.53846	1.34615	1.46154	3.24	4.80769
							SD	8.545	2.308	1.701	1.985	1.677	2.327	1.99955	1.92514	0.603834	2.09762	2.45326	2.59615	1.06699	2.55041	1.96625	1.88108	0.986836	2.17574	2.3337	1.06771	2.02333	2.1965	1.85921	1.59422	1.24035	1.01754	1.06699	2.08726	2.3155
						female	Mean	73.2194	15.4994	2.59091	3.59091	3.72727	5.09091	2.57143	2.95455	1.27273	6.04545	4.13636	4.54545	1.5	4.68182	1.95455	2.5	1.45455	2.68182	2.68182	1.36364	2.04545	2.95455	2.90476	1.36364	1.36364	1.31818	1.36364	3.27273	4.54545
							SD	6.99285	2.0741	1.70878	2.03912	1.6671	2.32807	2.08738	1.96341	0.631085	2.19257	2.45523	2.70321	1.14434	2.35809	2.01133	1.92106	1.05683	2.23365	2.43753	0.847711	1.58797	2.17074	1.86828	1.329	1.0486	1.04135	1.0486	2.07437	2.42462
						male	Mean	71.431	15.2366	2.5	2.75	2.75	5.5	1.66667	2.5	1.25	5.75	6.25	4.25	1.25	5.25	3	2.25	1.25	2	2.25	2.25	5.5	4.75	3.25	3.5	2.5	1.5	2	3	6.25
							SD	10.8778	3.96098	1.91485	1.70783	1.70783	2.64575	1.1547	1.91485	0.5	1.70783	1.70783	2.21736	0.5	3.86221	1.63299	1.89297	0.5	2	1.89297	1.89297	1.73205	1.89297	2.06155	1.91485	1.91485	1	1.1547	2.64575	0.5
	6	The Tokyo Trial	Zhonglun Ren, Xin Su & Changping Sun, 2006	181	Japanese bully Chinese people	Overall	Mean	74.12	14.918	2.214	6.071	4.714	4.714	4.62963	4.57143	1.14286	7.21429	1.64286	4.75	1.28571	5.17857	2.07143	2.39286	1.28571	2.75	2.71429	1.57143	5.21429	1.60714	3.39286	1.96429	1.71429	1.14286	1.28571	3.42857	4.92857
							SD	10.075	1.931	1.969	2.538	2.747	2.275	3.21233	2.51556	0.755929	2.2829	1.39348	2.88835	1.51186	3.0678	1.82429	2.09655	1.51186	2.39792	2.55107	1.68718	2.84614	1.42307	2.61533	1.91451	1.60686	0.590937	0.854493	2.64475	2.50819
						female	Mean	75.0172	14.9876	2.43478	6.34783	4.86957	4.78261	4.40909	4.86957	1.17391	7.04348	1.69565	5	1.34783	5.52174	2.13043	2.43478	1.34783	2.91304	2.95652	1.43478	5.26087	1.56522	3.52174	1.86957	1.65217	1.04348	1.17391	3.26087	4.52174
							SD	9.13437	2.01444	2.10683	2.49743	2.68505	2.41127	3.33323	2.5281	0.834058	2.43979	1.52061	2.90767	1.66812	2.92123	1.86607	2.1283	1.66812	2.55686	2.70485	1.67403	2.98812	1.47174	2.77766	1.93777	1.66812	0.208514	0.491026	2.68358	2.57381
						male	Mean	69.9949	14.4799	1.2	4.8	4	4.4	5.6	3.2	1	8	1.4	3.6	1	3.6	1.8	2.2	1	2	1.6	2.2	5	1.8	2.8	2.4	2	1.6	1.8	4.2	6.8
							SD	14.1563	1.51531	0.447214	2.58844	3.24037	1.67332	2.70185	2.16795	0	1.22474	0.547723	2.79285	0	3.57771	1.78885	2.16795	0	1.41421	1.34164	1.78885	2.34521	1.30384	1.78885	1.94936	1.41421	1.34164	1.78885	2.58844	0.83666
	9	You are my life more complete	Yong Chen, 2010	261	Brothers grab property after mother die	Overall	Mean	74.074		2.533	5.1	3.7	4.2	2.56667	3.16667	1.63333	6.13333	2.8	4.8	1.7	5.56667	2.06667	1.73333	1.46667	3.1	1.6	1.36667	4.26667	1.93333	2.8	1.7	1.6	1.53333	1.5	2.16667	5.03333
							SD	11.188		1.613	2.09	2.575	2.091	2.0957	1.94906	1.12903	2.20866	2.21904	3.0558	1.48904	2.66113	1.94641	1.50707	1.19578	2.45441	1.47625	0.964305	2.88795	1.61743	2.36934	1.39333	1.54474	1.33218	1.19626	1.89525	2.32651
						female	Mean	90.0491		2.5	5.75	4.1875	4.0625	2.625	3.25	1.8125	6.5625	2.9375	5.0625	1.625	5.75	1.75	1.9375	1.1875	3.3125	1.6875	1.4375	3.75	1.75	2.875	1.5	1.625	1.5	1.4375	2.4375	5.625
							SD	0		1.50555	1.23828	2.37259	1.80624	2.5	1.91485	1.37689	1.63172	2.46221	3.12983	1.08781	2.64575	1.65328	1.80624	0.403113	2.3585	1.74045	1.09354	3.1305	1.57056	2.39096	1.31656	1.70783	1.31656	1.26326	2.12818	1.85742
						male	Mean	71.7913		2.57143	4.35714	3.14286	4.35714	2.5	3.07143	1.42857	5.64286	2.64286	4.5	1.78571	5.35714	2.42857	1.5	1.78571	2.85714	1.5	1.28571	4.85714	2.14286	2.71429	1.92857	1.57143	1.57143	1.57143	1.85714	4.35714
							SD	9.8707		1.78516	2.61966	2.76954	2.43712	1.60528	2.05555	0.755929	2.70632	1.98483	3.05715	1.88837	2.76258	2.24343	1.09193	1.67233	2.62699	1.16024	0.82542	2.56776	1.70326	2.43148	1.49174	1.39859	1.39859	1.15787	1.61041	2.67775
	10	Fly over elderly	Sanping Han, Jianhai Xu, Li Li & Xiaofen An, 2012	113	Children don’t care about dead father but property	Overall	Mean	68.846	15.699	1.556	5.143	2.607	4.286	2.78571	2.10714	1.10714	6.42857	1.85714	5.35714	1.03571	6.07143	1.82143	1.25	1.07143	1.60714	2	1.53571	3.75	1.82143	1.21429	1.57143	1.46429	1.39286	1.42857	1.46429	2.92857
							SD	11.782	2.242	0.974	2.534	2.283	2.158	2.4092	1.52362	0.31497	2.13313	1.64911	2.77841	0.188982	2.32425	1.86694	0.844371	0.262265	1.06595	1.65552	1.42678	2.38242	1.54089	0.568112	1.31736	1.23175	1.19689	1.34519	1.2013	2.52291
						female	Mean	71.7919	15.7285	1.6	4.7619	2.47619	4.19048	2.66667	2	1.14286	6.57143	1.7619	6.04762	1.04762	6.47619	2.04762	1.33333	1.09524	1.57143	1.95238	1.66667	3.7619	1.66667	1.19048	1.7619	1.61905	1.52381	1.47619	1.61905	2.61905
							SD	11.6696	2.39468	1.0463	2.42703	2.24987	2.18218	2.17562	1.44914	0.358569	2.15804	1.6095	2.51945	0.218218	2.33707	2.10894	0.966092	0.300793	0.92582	1.71686	1.62275	2.54764	1.49443	0.511766	1.48003	1.39557	1.36452	1.50396	1.35927	2.39742
						male	Mean	63.0105	15.4487	1.42857	6.28571	3	4.57143	3.14286	2.42857	1	6	2.14286	3.28571	1	4.85714	1.14286	1	1	1.71429	2.14286	1.14286	3.71429	2.28571	1.28571	1	1	1	1.28571	1	3.85714
							SD	8.14444	2.15219	0.786796	2.69037	2.51661	2.22539	3.18479	1.81265	0	2.16025	1.86445	2.62769	0	1.9518	0.377964	0	0	1.49603	1.57359	0.377964	1.97605	1.70434	0.755929	0	0	0	0.755929	0	2.85357
	11	Ip Man2	Xiaofen An, 2009	146	Boss don’t pay workers money	Overall	Mean	72.108	15.501	2.923	5	3.889	3.778	3.22222	4.25926	1.25926	6.03704	2.92593	3.33333	1.2963	4.22222	2.7037	1.96296	1.07407	2.74074	1.59259	1.22222	2.96296	1.59259	2.61538	2.2963	1.51852	1.40741	1.40741	2.59259	3.74074
							SD	9.406	2.17	2.058	2.32	2.19	2.044	2.75029	2.123	0.712125	2.42553	2.33577	2.98715	0.823446	2.8465	1.99644	1.93115	0.3849	2.41139	1.18514	0.50637	2.0844	1.21716	2.36773	2.38287	1.25178	1.08342	0.971092	1.9857	2.55091
						female	Mean	72.6808	14.8898	3.41176	4.64706	3.70588	4	3.05882	4.17647	1.29412	5.29412	2.52941	2.94118	1.41176	4.11765	2.58824	1.64706	1.11765	3.11765	1.41176	1.11765	2.64706	1.76471	2.8125	2.47059	1.52941	1.52941	1.41176	2.70588	4.29412
							SD	6.23513	2.24348	2.2096	2.44799	2.31205	2.20794	2.8167	2.24264	0.771744	2.46892	1.73629	2.79443	1.00367	2.39485	1.90587	1.65609	0.485071	2.64297	1.06412	0.332106	1.99816	1.43742	2.42813	2.8965	1.46277	1.32842	1.06412	2.20127	2.44348
						male	Mean	73.5131	16.4207	2	5.6	4.2	3.4	3.5	4.4	1.2	7.3	3.6	4	1.1	4.4	2.9	2.5	1	2.1	1.9	1.4	3.5	1.3	2.3	2	1.5	1.2	1.4	2.4	2.8
							SD	11.8877	1.535	1.41421	2.06559	2.04396	1.77639	2.75882	2.01108	0.632456	1.82878	3.09839	3.33333	0.316228	3.62706	2.23358	2.3214	0	1.91195	1.37032	0.699206	2.22361	0.674949	2.35938	1.1547	0.849837	0.421637	0.843274	1.64655	2.57337
	22	Conflicts in Lao Niu's Family	Zongjie Yin & Xiaolin Peng, 2010	180	Frame good people for money	Overall	Mean	74.014	16.035	2.346	4.154	3.538	5.115	2.84615	3.26923	1.30769	6.76923	2.57692	5.30769	1.19231	5	1.84615	1.65385	1.26923	2.19231	1.15385	1.11538	3.26923	1.65385	1.88462	1.76923	1.69231	1.34615	1.73077	2.11538	3.69231
							SD	10.114	2.161	1.384	2.618	2.404	2.142	2.27495	2.03091	0.884047	2.00614	2.13866	2.82516	0.491466	2.63818	1.61722	1.44062	0.533494	1.83345	0.612686	0.325813	2.49091	1.29437	1.58308	1.7506	1.71509	0.93562	1.56353	1.58308	2.75346
						female	Mean	76.4628	16.5776	2.61111	3.61111	3.38889	5.22222	2.77778	3.55556	1.38889	6.72222	2.22222	5.27778	1.27778	5.16667	1.61111	1.88889	1.33333	2.27778	1.16667	1.05556	3.33333	1.77778	1.77778	1.83333	1.61111	1.22222	1.61111	2.16667	3.72222
							SD	9.86896	2.1315	1.41998	2.27877	1.97451	2.15722	2.4628	1.6169	1.0369	1.67352	1.8647	2.96659	0.574513	2.87484	1.19503	1.67644	0.594089	1.84089	0.707107	0.235702	2.5205	1.4775	1.4775	1.97782	1.85151	0.942809	1.71974	1.7905	2.63027
						male	Mean	70.2258	14.2971	1.75	5.375	3.875	4.875	3	2.625	1.125	6.875	3.375	5.375	1	4.625	2.375	1.125	1.125	2	1.125	1.25	3.125	1.375	2.125	1.625	1.875	1.625	2	2	3.625
							SD	5.46324	1.16294	1.16496	3.06769	3.31393	2.23207	1.92725	2.77424	0.353553	2.74838	2.6152	2.66927	0	2.13391	2.32609	0.353553	0.353553	1.92725	0.353553	0.46291	2.58775	0.744024	1.88509	1.18773	1.45774	0.916125	1.19523	1.06904	3.20435
	23	News	no	168	Passers don’t save the injured girl	Overall	Mean	71.709	15.195	1.148	5.852	3.63	3.889	6.92593	2.37037	1	7.81481	4	4.11111	1.11111	4.77778	2.55556	3.33333	1.07407	1.92593	4.92593	1.40741	6.92593	3.40741	3.37037	2.85185	2.51852	1.92593	2.88889	2.51852	4.62963
							SD	8.196	1.987	0.362	2.741	2.604	2.391	2.55593	2.13304	0	1.14479	2.96129	2.79193	0.423659	2.91328	2.39122	2.68901	0.26688	1.81714	3.13695	1.18514	2.28584	3.10408	2.93714	2.53747	2.39182	1.79585	2.69377	2.31002	2.9502
						female	Mean	71.2446	14.9557	1.10526	6.26316	3.47368	3.47368	7.10526	2.26316	1	7.94737	4.21053	4	1.10526	4.47368	2.78947	3.36842	1.05263	2	4.84211	1.42105	6.73684	3.78947	3.10526	2.89474	2.57895	1.84211	3.21053	2.36842	4.63158
							SD	6.67	2.12834	0.315302	2.82532	2.5899	2.19516	2.4697	2.13026	0	0.97032	2.91698	2.848	0.458831	3.06174	2.52936	2.8521	0.229416	1.73205	3.37084	1.26121	2.60004	3.20727	2.84595	2.68524	2.38783	1.64192	2.85927	2.24129	2.98534
						male	Mean	73.025	15.9621	1.25	4.875	4	4.875	6.5	2.625	1	7.5	3.5	4.375	1.125	5.5	2	3.25	1.125	1.75	5.125	1.375	7.375	2.5	4	2.75	2.375	2.125	2.125	2.875	4.625
							SD	12.2632	1.33483	0.46291	2.41646	2.77746	2.6959	2.87849	2.26385	0	1.51186	3.20713	2.82527	0.353553	2.56348	2.0702	2.43487	0.353553	2.12132	2.6959	1.06066	1.30247	2.82843	3.25137	2.31455	2.55999	2.23207	2.23207	2.58775	3.06769
Amusement	5	Royal Tattoo	Fei Yu & Xiaolei Huang	165	Foolish robber in ancient China	Overall	Mean	71.523	14.564	6.556	5.963	5.407	5.519	2.25926	6.85185	7.14815	1.11111	1.96296	1.48148	4	1.25926	1.2963	1.25926	2.66667	4.03704	1.14815	1.33333	1.03704	2.33333	1.62963	1.03704	1.07407	1.11111	1.07407	1.22222	3.74074
							SD	9.762	1.782	1.476	2.295	2.024	1.847	2.06793	1.51159	1.81243	0.423659	1.7205	1.05139	2.55704	0.655896	0.724028	0.944319	2.30384	2.3449	0.456045	1	0.19245	1.94145	1.54791	0.19245	0.26688	0.423659	0.26688	0.640513	2.31371
						female	Mean	72.1512	14.4502	6.58824	6.29412	5.70588	5.94118	2.52941	7.17647	7.11765	1.05882	1.94118	1.35294	4.17647	1.17647	1.17647	1.23529	3.23529	4.29412	1.11765	1.23529	1	2.47059	1.29412	1	1.05882	1	1.05882	1.11765	3.94118
							SD	7.18321	1.65943	1.66053	2.39178	2.11438	2.13514	2.32157	1.50977	1.83311	0.242536	1.74895	0.606339	2.60373	0.392953	0.528594	0.970143	2.58673	2.49411	0.332106	0.970143	0	2.29449	0.985184	0	0.242536	0	0.242536	0.332106	2.46147
						male	Mean	72.6715	14.6387	6.5	5.4	4.9	4.8	1.8	6.3	7.2	1.2	2	1.7	3.7	1.4	1.5	1.3	1.7	3.6	1.2	1.5	1.1	2.1	2.2	1.1	1.1	1.3	1.1	1.4	3.4
							SD	12.1201	2.22522	1.17851	2.1187	1.85293	0.918937	1.54919	1.41814	1.8738	0.632456	1.76383	1.56702	2.58414	0.966092	0.971825	0.948683	1.33749	2.1187	0.632456	1.08012	0.316228	1.19722	2.14994	0.316228	0.316228	0.674949	0.316228	0.966092	2.1187
	8	All's Well	Jiecheng Luo & Baiming Huang, 1992	241	Funny competition between two teachers	Overall	Mean	72.645		5.333	5.6	4.6	5.033	3.73333	5.16667	6.23333	1.5	1.7	1.96667	3.46667	2.7	1.7	1.53333	1.76667	4.13333	2.56667	1.8	1.26667	1.86667	2.13333	1.26667	1.16667	1.13333	1.16667	1.83333	4.26667
							SD	11.121		2.09	2.238	2.127	1.938	2.95872	2.22963	1.99453	1.10641	1.57896	1.69143	2.17721	2.32156	1.70496	1.33218	1.16511	2.43159	2.04574	1.62735	0.691492	1.54771	1.54771	0.691492	0.461133	0.434172	0.461133	1.4875	2.40593
						female	Mean	83.0945		5.0625	5.8125	4.5625	4.875	3.75	5	6	1.4375	1.875	1.75	3.375	2.625	1.5	1.6875	1.625	3.875	2.875	1.875	1.25	2.3125	2.25	1.3125	1.125	1.125	1.1875	2.0625	4.5625
							SD	0		1.73085	2.10456	2.03204	2.06155	3.29646	2.12916	1.67332	1.03078	1.89297	1.57056	1.92787	2.21736	1.21106	1.70171	1.08781	2.33452	2.36291	1.89297	0.774597	1.95683	1.73205	0.873212	0.341565	0.5	0.543906	1.73085	2.68251
						male	Mean	71.1523		5.64286	5.35714	4.64286	5.21429	3.71429	5.35714	6.5	1.57143	1.5	2.21429	3.57143	2.78571	1.92857	1.35714	1.92857	4.42857	2.21429	1.71429	1.28571	1.35714	2	1.21429	1.21429	1.14286	1.14286	1.57143	3.92857
							SD	11.1124		2.46848	2.43712	2.30742	1.84718	2.64367	2.40535	2.34521	1.2225	1.16024	1.84718	2.50275	2.51698	2.1649	0.744946	1.26881	2.59331	1.62569	1.32599	0.61125	0.633324	1.35873	0.425815	0.578934	0.363137	0.363137	1.15787	2.09263
	9	Happy Camp	Xin Luo & Tao Hong	177	Funny news	Overall	Mean	75.766	13.53	6.538	6.577	6.423	5.385	5.07692	6.76923	7.69231	1.19231	1.5	1.61538	4.5	1.53846	1.38462	1.19231	3.23077	5.07692	1.11538	1.76923	1.07692	1.57692	1.26923	1.07692	1.03846	1.07692	1.03846	1.53846	4.30769
							SD	8.441	2.957	2.353	1.963	2.403	2.099	2.72651	2.45451	1.99538	0.69393	1.44914	1.02282	2.78927	1.06699	1.16883	0.633671	2.21464	2.68213	0.431455	1.36551	0.392232	1.52769	0.724303	0.392232	0.196116	0.271746	0.196116	1.30325	2.52617
						female	Mean	76.3625	13.3334	6.83333	7.44444	6.55556	5.5	4.88889	7.16667	8	1.27778	1.66667	1.61111	4.5	1.33333	1.27778	1.11111	3.27778	5.61111	1.16667	1.66667	1.11111	1.5	1.16667	1.11111	1.05556	1.05556	1.05556	1.27778	4.77778
							SD	8.40889	3.2977	2.33263	1.14903	2.72725	2.28164	2.72005	2.45549	1.45521	0.826442	1.71499	1.09216	2.59524	0.685994	0.826442	0.323381	2.13667	2.59272	0.514496	1.32842	0.471405	1.46528	0.514496	0.471405	0.235702	0.235702	0.235702	0.669113	2.48657
						male	Mean	74.0748	14.1201	5.875	4.625	6.125	5.125	5.5	5.875	7	1	1.125	1.625	4.5	2	1.625	1.375	3.125	3.875	1	2	1	1.75	1.5	1	1	1.125	1	2.125	3.25
							SD	9.0864	1.6974	2.41646	2.06588	1.55265	1.72689	2.87849	2.3566	2.87849	0	0.353553	0.916125	3.38062	1.60357	1.76777	1.06066	2.53194	2.64237	0	1.51186	0	1.75255	1.06904	0	0	0.353553	0	2.10017	2.43487
	10	Just Another Pandora's Box	Zesheng Yang, Xiaoye Shi & Hao Yu, 2010	196	Beautiful women seduce soldiers	Overall	Mean	72.273	14.889	5.769	5.615	5.654	5.731	4.15385	6.23077	6.53846	1.65385	1.73077	2	3.53846	1.76923	1.61538	1.42308	2.15385	3.53846	1.07692	1.68	1.07692	2.65385	1.65385	1	1	1	1	1.53846	3.84615
							SD	10.281	2.676	1.751	2.174	1.999	1.638	3.08146	2.00614	2.33634	1.46812	1.40165	1.95959	2.48565	1.77331	1.57675	1.27037	1.78196	2.26682	0.392232	1.62583	0.392232	2.36546	1.5477	0	0	0	0	1.33359	2.63351
						female	Mean	74.7142	15.347	5.33333	5.61111	5.16667	5.44444	3.72222	5.88889	6.66667	1.44444	1.83333	1.72222	3.33333	1.77778	1.5	1.33333	2.16667	3.44444	1.11111	1.94118	1.11111	2.22222	1.55556	1	1	1	1	1.61111	4.05556
							SD	10.3172	2.78558	1.41421	2.09028	1.58114	1.29352	3.13998	1.60473	1.8471	1.09664	1.65387	1.36363	2.19625	1.6647	1.04319	1.02899	1.82305	2.12055	0.471405	1.91933	0.471405	2.12978	1.54243	0	0	0	0	1.46082	2.5315
						male	Mean	68.6807	13.425	6.75	5.625	6.75	6.375	5.125	7	6.25	2.125	1.5	2.625	4	1.75	1.875	1.625	2.125	3.75	1	1.125	1	3.625	1.875	1	1	1	1	1.375	3.375
							SD	2.87253	1.78784	2.12132	2.50357	2.49285	2.19984	2.90012	2.67261	3.32738	2.10017	0.534522	2.92465	3.16228	2.12132	2.47487	1.76777	1.80772	2.71241	0	0.353553	0	2.72226	1.64208	0	0	0	0	1.06066	2.97309
	12	Degang Guo'cross talk	Degang Guo	240	Chinese crosstalk	Overall	Mean	73.355	13.606	6.115	4.423	5.308	6.154	4.25	5.76923	5.92308	1.26923	1.38462	1.42308	4.19231	1.57692	1.42308	1.30769	3.34615	4.19231	1.19231	1.65385	1.15385	1.30769	1.19231	1.30769	1.23077	1.19231	1.23077	1.26923	3.42308
							SD	8.88	2.077	2.046	2.101	2.205	1.515	2.8014	2.15977	1.95802	0.724303	1.0612	1.20576	2.33271	1.17211	1.10175	0.928191	2.34849	2.40032	0.491466	1.46812	0.367946	0.679366	0.567044	1.04954	0.815239	0.633671	0.710363	0.724303	2.28338
						female	Mean	74.9645	13.7183	6	4.27273	5.09091	6.04545	4	5.59091	6.18182	1.27273	1.36364	1.40909	4.27273	1.54545	1.40909	1.36364	3.27273	4.27273	1.18182	1.59091	1.13636	1.27273	1.18182	1.31818	1.22727	1.13636	1.22727	1.27273	3.54545
							SD	6.65121	2.40087	2.16025	2.22928	2.2868	1.43019	2.79285	2.26062	1.78982	0.767297	1.09307	1.29685	2.49154	1.22386	1.18157	1.00216	2.35396	2.56685	0.501081	1.50108	0.35125	0.7025	0.58849	1.12911	0.869144	0.639602	0.751622	0.767297	2.38502
						male	Mean	70.8971	13.2688	6.75	5.25	6.5	6.75	6	6.75	4.5	1.25	1.5	1.5	3.75	1.75	1.5	1	3.75	3.75	1.25	2	1.25	1.5	1.25	1.25	1.25	1.5	1.25	1.25	2.75
							SD	14.277	1.03645	1.25831	0.957427	1.29099	2.06155	2.64575	1.25831	2.51661	0.5	1	0.57735	1.25831	0.957427	0.57735	0	2.62996	1.25831	0.5	1.41421	0.5	0.57735	0.5	0.5	0.5	0.57735	0.5	0.5	1.70783
	13	A World Without Thieves	Wei Wang, Zhongjun Wang, Cheng Zhuang & Zhenhua Zhang, 2004	97	Foolish robber on the train	Overall	Mean	69.618	14.886	6.964	6.393	5.926	5.964	5.89286	7.5	7.25	1.53571	1.28571	1.82143	4.82143	1.46429	1.10714	1.14286	2.92857	5.07143	1.07143	1.5	1.32143	2	1.71429	1.03571	1.07143	1.03571	1.10714	1.89286	4.42857
							SD	13.132	2.641	1.71	2.166	2.448	1.835	3.30364	1.83586	1.45615	1.37389	0.712697	1.58823	1.78582	1.2013	0.41627	0.448395	1.90377	2.38713	0.262265	1.40106	1.51666	1.9245	1.32936	0.188982	0.262265	0.188982	0.31497	1.59488	2.44083
						female	Mean	72.7842	15.1179	7.2381	6.19048	6	6.2381	5.7619	7.66667	7.28571	1.71429	1.2381	2	4.80952	1.47619	1.14286	1.19048	3.04762	5.2381	1.09524	1.57143	1.42857	2.14286	1.90476	1.04762	1.09524	1.04762	1.09524	1.95238	4.33333
							SD	13.2061	2.76175	1.17918	2.20497	2.42899	1.67047	3.37498	1.39044	1.5538	1.5538	0.538958	1.76068	1.93956	1.32737	0.478091	0.511766	2.03657	2.46789	0.300793	1.56753	1.74847	2.17453	1.48003	0.218218	0.300793	0.218218	0.300793	1.71686	2.65204
						male	Mean	63.4083	13.8207	6.14286	7	5.66667	5.14286	6.28571	7	7.14286	1	1.42857	1.28571	4.85714	1.42857	1	1	2.57143	4.57143	1	1.28571	1	1.57143	1.14286	1	1	1	1.14286	1.71429	4.71429
							SD	8.63415	2.19757	2.73426	2.08167	2.73252	2.19306	3.30224	2.88675	1.21499	0	1.13389	0.755929	1.34519	0.786796	0	0	1.51186	2.22539	0	0.755929	0	0.786796	0.377964	0	0	0	0.377964	1.25357	1.79947
	14	Lost On Journey	Tianshu Zhang, 2010	164	A rich man and a poor man sleep together	Overall	Mean	71.014	14.905	6.25	6.179	4.75	4.893	6.89286	7.32143	7.5	1.46429	1	1.14286	4.39286	1.25	1.78571	1	1.96429	4	1	1.25	1.03571	1.32143	1.32143	1	1	1	1.03571	1.10714	3.32143
							SD	8.177	1.61	1.956	2.019	2.784	2.393	2.6435	1.49204	1.55158	1.17006	0	0.590937	2.48461	0.799305	1.52406	0	1.75293	2.50924	0	1.14261	0.188982	1.15642	1.0203	0	0	0	0.188982	0.41627	2.53937
						female	Mean	71.7103	14.8083	6.18182	5.86364	4.40909	4.77273	6.90909	7.36364	7.36364	1.59091	1	1.18182	4.04545	1.31818	2	1	1.77273	3.86364	1	1.31818	1.04545	1.31818	1.40909	1	1	1	1.04545	1.13636	3.09091
							SD	8.36045	1.69958	1.91824	2.05393	2.80576	2.26635	2.75869	1.52894	1.61968	1.29685	0	0.664499	2.33966	0.893701	1.6619	0	1.68839	2.53162	0	1.2868	0.213201	1.2868	1.14056	0	0	0	0.213201	0.467563	2.30753
						male	Mean	67.5312	15.3424	6.5	7.33333	6	5.33333	6.83333	7.16667	8	1	1	1	5.66667	1	1	1	2.66667	4.5	1	1	1	1.33333	1	1	1	1	1	1	4.16667
							SD	7.11159	1.20932	2.25832	1.50555	2.52982	3.01109	2.40139	1.47196	1.26491	0	0	0	2.80476	0	0	0	1.96638	2.58844	0	0	0	0.516398	0	0	0	0	0	0	3.37145
	16	Hail the Judge	Huasheng Xiang, Qiren Wan, Huaqiang Xiang & Yigong Wu, 1994	225	Three officers in brothel	Overall	Mean	74.116	13.889	6.893	6.25	6	5.75	6.10714	7.5	7.35714	1.42857	1.25	1.92857	4.39286	1.75	1.67857	1.32143	2.64286	4.92857	1.14286	1.53571	1.07143	1.82143	1.75	1.21429	1.03571	1.10714	1.07143	1.35714	4.03571
							SD	13.844	2.406	1.75	2.102	2.386	1.936	2.87182	1.31937	1.85021	0.878912	0.799305	2.0354	2.94819	1.64711	1.44154	1.0203	2.32879	2.74777	0.524531	1.64389	0.377964	1.70084	1.35058	0.786796	0.188982	0.41627	0.377964	0.989361	2.72821
						female	Mean	75.003	14.072	6.73913	6.04348	5.86364	5.6087	6.04348	7.47826	7.34783	1.43478	1.21739	2	4.21739	1.86957	1.52174	1.13043	2.78261	4.69565	1	1.43478	1	1.82609	1.65217	1.21739	1	1	1	1.17391	4
							SD	13.9278	2.48389	1.86395	2.20492	2.55036	2.01673	3.11124	1.44189	1.99109	0.945135	0.850482	2.21565	3.05936	1.7915	1.27456	0.457697	2.44868	2.7869	0	1.70096	0	1.80031	1.26522	0.850482	0	0	0	0.650327	2.87623
						male	Mean	70.0351	12.7315	7.6	7.2	6.6	6.4	6.4	7.6	7.4	1.4	1.4	1.6	5.2	1.2	2.4	2.2	2	6	1.8	2	1.4	1.8	2.2	1.2	1.2	1.6	1.4	2.2	4.2
							SD	14.1898	1.70937	0.894427	1.30384	1.51658	1.51658	1.51658	0.547723	1.14018	0.547723	0.547723	0.894427	2.48998	0.447214	2.07364	2.16795	1.73205	2.54951	1.09545	1.41421	0.894427	1.30384	1.78885	0.447214	0.447214	0.894427	0.894427	1.78885	2.16795
Surprise	1	Internet	no	143	An incredible fast service	Overall	Mean	73.393	15.219	5.577	4.231	5.615	5.385	3.52	5.15385	2.92308	1.65385	2.88462	1.76923	3.80769	1.76923	1.76923	1.5	3.46154	4.42308	1.65385	1.46154	1.26923	4.42308	1.69231	1.46154	1.30769	1.46154	1.38462	1.56	4.23077
							SD	8.381	3.141	2.023	2.026	1.961	2.21	2.93144	2.22157	2.01838	1.49512	2.38876	1.7276	2.24534	1.68066	1.5826	1.17473	2.35339	2.38618	1.44062	1.17408	0.827415	2.67093	1.37896	1.1395	0.884047	1.20767	1.02282	1.29357	2.53468
						female	Mean	74.8453	14.794	5.59091	4.13636	5.45455	5.09091	3.81818	5.13636	2.81818	1.45455	2.77273	1.36364	3.77273	1.40909	1.45455	1.27273	3.68182	4.63636	1.45455	1.36364	1.27273	4.45455	1.63636	1.31818	1.31818	1.31818	1.31818	1.33333	4.04545
							SD	7.00027	3.46247	1.86851	2.14466	1.9935	2.20193	3.00216	2.16675	1.99132	1.10096	2.42864	1.00216	2.30799	1.18157	1.22386	0.935125	2.39814	2.34105	1.18431	1.00216	0.882735	2.84065	1.39882	0.945484	0.945484	1.04135	0.945484	0.912871	2.62728
						male	Mean	71.3553	16.4952	5.5	4.75	6.5	7	1.33333	5.25	3.5	2.75	3.5	4	4	3.75	3.5	2.75	2.25	3.25	2.75	2	1.25	4.25	2	2.25	1.25	2.25	1.75	2.75	5.25
							SD	9.75918	2.18108	3.10913	1.25831	1.73205	1.63299	0.57735	2.87228	2.38048	2.87228	2.38048	3.16228	2.16025	2.75379	2.38048	1.70783	1.89297	2.62996	2.36291	2	0.5	1.70783	1.41421	1.89297	0.5	1.89297	1.5	2.36291	1.89297
	3	The Great Magician	Shoucheng Yang, Dong Yu, Jinwen Li & Hebin Sun, 2012	120	Magic	Overall	Mean	72.607	13.948	6.846	6.143	6.75	5	3.78571	7.14286	2.32143	1.21429	2.67857	1.25	4.42857	1.39286	1.35714	1.92857	2.75	5.78571	1.10714	1.17857	1.07143	5.89286	2.5	1.07143	1.10714	1.07143	1.07143	2.10714	5.35714
							SD	11.373	2.301	1.759	2.46	2.319	2.143	2.6297	1.75782	1.78582	0.956736	2.01942	0.844371	2.42561	1.10014	0.989361	1.76233	2.17094	2.58711	0.41627	0.475595	0.262265	2.96072	2.28522	0.262265	0.41627	0.377964	0.377964	1.93102	2.55625
						female	Mean	73.6108	13.9948	7.04762	6.21739	6.82609	5.08696	3.52174	7.34783	2.43478	1	2.73913	1	4.69565	1.21739	1.17391	1.73913	2.91304	5.86957	1	1.08696	1	5.86957	2.43478	1	1	1	1	2.04348	5.3913
							SD	11.3455	2.41031	1.39557	2.50375	2.32872	2.17241	2.46557	1.58426	1.92652	0	2.07183	0	2.42027	0.850482	0.834058	1.57299	2.17241	2.68505	0	0.288104	0	3.07932	2.2928	0	0	0	0	1.91829	2.58912
						male	Mean	67.9909	13.6522	6	5.8	6.4	4.6	5	6.2	1.8	2.2	2.4	2.4	3.2	2.2	2.2	2.8	2	5.4	1.6	1.6	1.4	6	2.8	1.4	1.6	1.4	1.4	2.4	5.2
							SD	11.518	1.77751	2.91548	2.48998	2.50998	2.19089	3.31662	2.38747	0.83666	2.16795	1.94936	1.67332	2.28035	1.78885	1.30384	2.48998	2.23607	2.30217	0.894427	0.894427	0.547723	2.64575	2.48998	0.547723	0.894427	0.894427	0.894427	2.19089	2.68328
	4	Internet	no	99	Dominoes	Overall	Mean	72.23	14.597	7.148	6.556	7.148	5.741	3.2963	7.62963	2.25926	1	2	1.07407	4.96296	1.18519	1.07407	1.18519	2.7037	6.33333	1.25926	1.18519	1	6.07407	2.2963	1	1	1	1.03704	1.92593	5.40741
							SD	8.605	2.357	1.834	2.225	2.196	2.011	2.50867	1.52286	1.70051	0	1.79743	0.26688	2.31187	0.68146	0.26688	0.96225	1.87729	2.58695	1.34715	0.557262	0	2.75857	2.25004	0	0	0	0.19245	1.59147	2.93859
						female	Mean	70.2034	14.7458	7.58824	6.58824	7.23529	5.41176	3.47059	8	2.64706	1	1.94118	1.05882	5.05882	1	1.05882	1.29412	2.94118	6.94118	1	1.17647	1	6.35294	2.58824	1	1	1	1.05882	1.88235	5.47059
							SD	6.49813	2.34128	1.12132	1.97037	2.10741	2.2096	2.57676	1	1.69341	0	1.88648	0.242536	1.78433	0	0.242536	1.21268	2.01465	1.67595	0	0.528594	0	2.57248	2.64714	0	0	0	0.242536	1.69124	3.00245
						male	Mean	76.2835	14.2263	6.4	6.5	7	6.3	3	7	1.6	1	2.1	1.1	4.8	1.5	1.1	1	2.3	5.3	1.7	1.2	1	5.6	1.8	1	1	1	1	2	5.3
							SD	11.1645	2.57584	2.54733	2.71825	2.44949	1.56702	2.49444	2.0548	1.57762	0	1.72884	0.316228	3.11983	1.08012	0.316228	0	1.63639	3.52924	2.21359	0.632456	0	3.13404	1.31656	0	0	0	0	1.49071	2.98329
	6	Internet	no	86	Put new steamships into ocean	Overall	Mean	73.388	15.476	5.179	4.25	4.643	5.321	2.03571	5	1.89286	1.03571	2.39286	1.28571	3.32143	1.92857	1.21429	1.17857	1.46429	3.96429	1.25	1.10714	1.03571	4.28571	1.67857	1.03571	1	1	1	1.67857	3.64286
							SD	8.847	2.044	2.45	2.382	2.738	1.906	1.50264	2.65274	1.54774	0.188982	2.0788	0.809991	2.63949	1.80388	0.786796	0.772374	1.10494	2.9374	0.96705	0.566947	0.188982	2.94212	1.58823	0.188982	0	0	0	1.46701	2.57069
						female	Mean	73.9086	15.4871	5.04545	4.09091	4.31818	5.36364	1.86364	4.72727	1.86364	1.04545	2.68182	1.22727	3.04545	2.18182	1.09091	1.22727	1.5	3.63636	1.31818	1.13636	1.04545	4.27273	1.86364	1.04545	1	1	1	1.77273	3.54545
							SD	9.18154	2.26024	2.49718	2.22345	2.62563	1.64882	1.20694	2.60369	1.58251	0.213201	2.23365	0.685344	2.49718	1.96726	0.294245	0.869144	1.18523	2.8875	1.08612	0.639602	0.213201	3.0108	1.75378	0.213201	0	0	0	1.60154	2.48284
						male	Mean	70.7861	15.427	5.66667	4.83333	5.83333	5.16667	2.66667	6	2	1	1.33333	1.5	4.33333	1	1.66667	1	1.33333	5.16667	1	1	1	4.33333	1	1	1	1	1	1.33333	4
							SD	7.43606	0.553095	2.42212	3.0605	3.0605	2.85774	2.33809	2.82843	1.54919	0	0.816497	1.22474	3.14113	0	1.63299	0	0.816497	3.0605	0	0	0	2.94392	0	0	0	0	0	0.816497	3.09839
	7	Spring Festival Evening Party	Xiaohai Zhang, 2012	84	Magic in spring festival night	Overall	Mean	67.871	15.292	6.429	5.393	6.679	5.607	6.85714	6.39286	2.60714	1.07143	4.71429	1.17857	4.25	1.28571	1.07143	1.03571	2.67857	5.53571	1.07143	1.5	1.03571	5.82143	2.21429	1.14286	1.07143	1.07143	1.03571	1.67857	5.89286
							SD	11.229	2.758	1.574	2.25	1.867	2.347	2.57789	1.95011	1.8726	0.262265	2.89133	0.475595	2.18793	1.18187	0.262265	0.188982	2.14396	2.56012	0.377964	1.34715	0.188982	2.93199	2.07912	0.448395	0.262265	0.262265	0.188982	1.61138	2.31484
						female	Mean	70.0747	15.4254	6.28571	5.09524	6.85714	5.61905	7.09524	6.19048	2.66667	1.04762	4.95238	1.19048	4.19048	1.38095	1.04762	1.04762	2.95238	5.52381	1.09524	1.61905	1.04762	5.61905	2.38095	1.14286	1.09524	1.09524	1.04762	1.66667	5.80952
							SD	11.4303	2.79033	1.70713	2.42703	1.76878	2.47944	2.16575	2.11232	1.82574	0.218218	3.0737	0.511766	2.29388	1.35927	0.218218	0.218218	2.35534	2.71328	0.436436	1.53219	0.218218	3.05739	2.15583	0.478091	0.300793	0.300793	0.218218	1.74165	2.52228
						male	Mean	64.0626	14.5925	6.85714	6.28571	6.14286	5.57143	6.14286	7	2.42857	1.14286	4	1.14286	4.42857	1	1.14286	1	1.85714	5.57143	1	1.14286	1	6.42857	1.71429	1.14286	1	1	1	1.71429	6.14286
							SD	8.34055	2.93292	1.06904	1.38013	2.19306	2.0702	3.67099	1.29099	2.1492	0.377964	2.3094	0.377964	1.98806	0	0.377964	0	1.06904	2.22539	0	0.377964	0	2.63674	1.88982	0.377964	0	0	0	1.25357	1.67616
	12	Internet	no	115	Almost had a car accident but not	Overall	Mean	72.25	16.416	3.577	5.115	3.269	5.231	2.57692	3.73077	2.42308	1.61538	2.65385	2.26923	1.88462	2.07692	1.61538	2.69231	1.42308	2.19231	1.42308	1.46154	1.19231	4	4.69231	1.03846	1.03846	1.03846	1.07692	3.65385	4.5
							SD	10.15	2.434	2.283	2.613	2.359	2.338	2.50077	2.39262	1.67745	1.26734	2.07735	2.25491	1.27521	1.78713	1.44435	2.34554	1.23849	1.76679	1.02657	1.24035	0.491466	2.57682	2.93625	0.196116	0.196116	0.196116	0.271746	2.82761	2.21359
						female	Mean	74.5614	16.6887	3.33333	5.11111	2.77778	5	2.33333	3.22222	2.22222	1.88889	2.66667	2.5	1.88889	2.55556	1.38889	2.61111	1.33333	1.94444	1.55556	1.55556	1.22222	3.44444	4.83333	1	1	1	1.05556	3	4.44444
							SD	10.1723	2.53416	2.1693	2.72005	2.12978	2.40098	2.54374	2.2895	1.6647	1.45072	2.30089	2.33263	1.40958	1.97699	1.0369	2.54694	0.970143	1.66176	1.19913	1.46417	0.548319	2.43074	3.01467	0	0	0	0.235702	2.35147	2.09263
						male	Mean	68.6757	15.544	4.125	5.125	4.375	5.75	3.125	4.875	2.875	1	2.625	1.75	1.875	1	2.125	2.875	1.625	2.75	1.125	1.25	1.125	5.25	4.375	1.125	1.125	1.125	1.125	5.125	4.625
							SD	5.16906	2.07396	2.58775	2.53194	2.6152	2.25198	2.47487	2.3566	1.72689	0	1.59799	2.12132	0.991031	0	2.10017	1.95941	1.76777	1.98206	0.353553	0.46291	0.353553	2.60494	2.92465	0.353553	0.353553	0.353553	0.353553	3.39905	2.6152
	13	Internet	no	200	Almost had a car accident but not	Overall	Mean	73.024		3.3	5.133	3.5	4.633	3.23333	3.53333	3.36667	1.73333	2.43333	1.63333	2.43333	3.1	1.86667	3.43333	1.36667	3.3	2.5	1.7	1.63333	4.2	4.7	1.16667	1.16667	1.23333	1.4	3.36667	4.96667
							SD	11.555		2.184	2.3	2.418	2.526	2.28463	2.43159	2.44221	1.36289	2.12835	1.56433	1.85106	2.48235	1.85199	2.83675	0.964305	2.38023	2.2705	1.8411	1.42595	2.6704	2.65421	0.530669	0.592093	0.8172	1.19193	2.37056	2.25118
						female	Mean	87.9342		2.75	5.4375	3.125	4.6875	3.0625	2.9375	3	1.9375	3.0625	1.6875	2.25	2.8125	2.1875	3.375	1.375	3.0625	2.625	1.8125	1.875	3.8125	4.3125	1.125	1.0625	1.125	1.4375	3.9375	5
							SD	0		1.80739	2.12818	2.06155	2.67628	2.56824	2.04837	2	1.52616	2.46221	1.74045	1.52753	2.22767	2.28674	3.0957	0.885061	2.17466	2.41868	1.86971	1.74642	2.56174	2.84532	0.5	0.25	0.5	1.31498	2.64496	2.19089
						male	Mean	70.8941		3.92857	4.78571	3.92857	4.57143	3.42857	4.21429	3.78571	1.5	1.71429	1.57143	2.64286	3.42857	1.5	3.5	1.35714	3.57143	2.35714	1.57143	1.35714	4.64286	5.14286	1.21429	1.28571	1.35714	1.35714	2.71429	4.92857
							SD	10.65		2.46403	2.51698	2.78635	2.4405	1.98898	2.72251	2.88707	1.16024	1.43734	1.39859	2.20514	2.79324	1.16024	2.62386	1.08182	2.65197	2.16997	1.86936	0.928783	2.81772	2.445	0.578934	0.82542	1.08182	1.08182	1.89852	2.40078
	14	A World Without Thieves	Wei Wang, Zhongjun Wang, Cheng Zhuang & Zhenhua Zhang, 2004	112	Peel eggs with glass cup	Overall	Mean	70.315	15.07	6.963	6.444	6.704	5.222	6.51852	7.7037	2.92593	1.22222	2.44444	1.62963	5.2963	1.33333	1.44444	1.2963	2.96296	7.11111	1.25926	1.66667	1.2963	6.03704	2.62963	1.2963	1.2963	1.2963	1.25926	1.7037	5.11111
							SD	7.154	2.139	1.344	1.625	1.836	2.136	2.83346	0.992852	2.25194	0.640513	2.02548	1.30526	2.31741	1	1.08604	0.953327	2.29517	1.71718	0.859006	1.75412	0.91209	2.42553	2.37208	0.953327	0.91209	0.91209	0.859006	1.40917	2.29269
						female	Mean	69.7339	15.2337	6.94737	6.57895	7	5.42105	6.42105	7.68421	2.68421	1.21053	2.52632	1.57895	5.26316	1.36842	1.57895	1.36842	2.94737	7.26316	1.31579	1.84211	1.31579	6.15789	2.52632	1.36842	1.31579	1.31579	1.31579	1.68421	5.21053
							SD	6.37101	2.25853	1.22355	1.6437	1.49071	2.09008	2.93098	0.945905	2.10957	0.630604	2.01021	1.26121	2.05053	1.11607	1.26121	1.11607	2.22295	1.59311	1.00292	2.06191	1.00292	2.50029	2.1697	1.11607	1.00292	1.00292	1.00292	1.41628	2.37063
						male	Mean	71.8639	14.5776	7	6.125	6	4.75	6.75	7.75	3.5	1.25	2.25	1.75	5.375	1.25	1.125	1.125	3	6.75	1.125	1.25	1.25	5.75	2.875	1.125	1.25	1.25	1.125	1.75	4.875
							SD	9.44601	1.86437	1.69031	1.64208	2.44949	2.31455	2.76457	1.16496	2.61861	0.707107	2.18763	1.48805	3.02076	0.707107	0.353553	0.353553	2.61861	2.05287	0.353553	0.46291	0.707107	2.37547	2.94897	0.353553	0.707107	0.707107	0.353553	1.48805	2.23207
Fear	1	A Wicked Ghost	Honghua Liang, 1999	150	Ghost in the bathroom	Overall	Mean	71.861	15.402	1.889	6.963	2.556	3.481	2.48148	2.22222	1.2963	1.37037	2.44444	1.7037	1.59259	4.96296	2.44444	7.25926	1.2963	2.44444	2.11111	1.18519	1.51852	2.62963	6.81481	1.22222	1.14815	1.14815	1.11111	5.25926	4.51852
							SD	6.609	1.712	1.625	2.084	2.207	2.392	2.24243	1.9282	0.6688	0.791695	2.1543	1.35348	1.55066	3.16813	2.40725	2.17667	1.35348	1.98714	1.84669	0.68146	1.34079	2.18646	2.2367	0.697982	0.601518	0.456045	0.423659	2.86346	2.51718
						female	Mean	72.1118	15.4191	1.84211	6.94737	2.26316	3.42105	2.15789	1.94737	1.31579	1.31579	2.57895	1.36842	1.42105	4.94737	2.42105	7.52632	1.05263	2.31579	2.21053	1.15789	1.36842	2.84211	7.15789	1.15789	1.15789	1.10526	1.10526	5.31579	4.89474
							SD	6.0082	1.67607	1.46299	2.34458	2.25689	2.47915	2.08868	1.64903	0.749269	0.82007	2.29288	0.830698	1.01739	3.11758	2.56722	1.95415	0.229416	1.94515	2.01602	0.688247	1.21154	2.33959	2.14121	0.688247	0.688247	0.458831	0.458831	2.88776	2.4471
						male	Mean	71.1489	15.3462	2	7	3.25	3.625	3.25	2.875	1.25	1.5	2.125	2.5	2	5	2.5	6.625	1.875	2.75	1.875	1.25	1.875	2.125	6	1.375	1.125	1.25	1.125	5.125	3.625
							SD	8.70778	2.02859	2.0702	1.41421	2.05287	2.32609	2.54951	2.47487	0.46291	0.755929	1.88509	2	2.44949	3.5051	2.13809	2.66927	2.47487	2.18763	1.45774	0.707107	1.64208	1.80772	2.39046	0.744024	0.353553	0.46291	0.353553	2.99702	2.6152
	2	A Wicked Ghost	Honghua Liang, 1999	151	Meet the dead self with the ghosts	Overall	Mean	71.753	16.12	2.038	5.115	1.885	3.5	2.2	2.34615	1.34615	1.61538	1.92308	2.03846	1.34615	4.96154	2.69231	6.11538	1.07692	1.73077	1.73077	1.46154	1.57692	2.19231	5.30769	1.03846	1.03846	1.19231	1.03846	3.65385	3.5
							SD	9.903	2.608	1.685	2.984	1.532	2.47	2.61406	1.89615	1.23101	1.79057	1.74179	1.88639	0.977438	3.29218	2.70953	2.30351	0.392232	1.75631	1.31325	1.39229	1.33186	1.87658	2.55764	0.196116	0.196116	0.800961	0.196116	2.39904	2.42074
						female	Mean	74.9068	16.2399	2.05556	5.11111	2.05556	3	2.58824	2.38889	1.16667	1.72222	2	2.16667	1.44444	4.72222	2.27778	6.27778	1.11111	1.94444	1.94444	1.27778	1.5	1.77778	5.61111	1	1	1.22222	1	3.5	3.77778
							SD	9.21664	2.88254	1.79778	3.14154	1.79778	2.30089	3.1036	2.17307	0.514496	2.05242	1.90973	2.14887	1.14903	3.39213	2.5623	2.37154	0.471405	2.04284	1.51356	0.95828	1.46528	1.73394	2.47669	0	0	0.942809	0	2.22948	2.4628
						male	Mean	65.6641	15.7358	2	5.125	1.5	4.625	1.375	2.25	1.75	1.375	1.75	1.75	1.125	5.5	3.625	5.75	1	1.25	1.25	1.875	1.75	3.125	4.625	1.125	1.125	1.125	1.125	4	2.875
							SD	4.43187	1.61609	1.51186	2.79987	0.534522	2.6152	0.517549	1.16496	2.12132	1.06066	1.38873	1.16496	0.353553	3.20713	2.97309	2.25198	0	0.707107	0.46291	2.10017	1.0351	1.95941	2.77424	0.353553	0.353553	0.353553	0.353553	2.87849	2.3566
	3	The ring	Takenori Sento| & Senbao Jin, 1998	83	Ghost comes out from the television	Overall	Mean	70.988	15.425	1.857	6.571	2.111	3.929	4	1.85714	1.10714	1.75	1.75	1.42857	1.21429	4.82143	2.25	6.89286	1.07143	2.07143	1.85714	1.03571	1.57143	2.07143	5.53571	1	1	1	1	4.28571	4
							SD	9.224	2.112	1.433	2.441	2.359	2.854	2.6943	1.53271	0.41627	1.73472	1.32288	1.59695	0.956736	3.0678	2.17094	2.09655	0.377964	1.65392	1.95721	0.188982	1.31736	1.56178	2.70092	0	0	0	0	2.60849	2.6943
						female	Mean	71.4517	15.5594	1.86364	6.68182	2	3.31818	4.04545	1.77273	1.13636	1.95455	1.86364	1.18182	1.27273	4.36364	2.54545	7.18182	1	1.86364	2.04545	1.04545	1.72727	1.95455	5.59091	1	1	1	1	4.45455	3.90909
							SD	9.88821	2.21188	1.42413	2.31735	2.09307	2.51446	2.95163	1.54093	0.467563	1.91429	1.42413	0.664499	1.07711	2.98481	2.36497	1.91824	0	1.55212	2.17074	0.213201	1.45346	1.52682	2.55714	0	0	0	0	2.52091	2.75869
						male	Mean	68.6724	14.8209	1.83333	6.16667	2.6	6.16667	3.83333	2.16667	1	1	1.33333	2.33333	1	6.5	1.16667	5.83333	1.33333	2.83333	1.16667	1	1	2.5	5.33333	1	1	1	1	3.66667	4.33333
							SD	4.94537	1.70519	1.60208	3.0605	3.57771	3.12517	1.60208	1.60208	0	0	0.816497	3.26599	0	3.01662	0.408248	2.56255	0.816497	1.94079	0.408248	0	0	1.76068	3.4448	0	0	0	0	3.07679	2.65832
	5	Midnight Taxi	Shaojiang Fu, Jianmin Lv & Weiji, 2009	156	Meet the ghost in house	Overall	Mean	71.632	14.357	2.269	4.462	2.654	5.038	2.38462	2.65385	1.57692	1.69231	2.65385	1.80769	1.57692	3.61538	2.48	6.11538	1.65385	2.26923	1.92308	2	1.80769	2.80769	4.53846	1.53846	1.5	1.46154	1.38462	3.19231	3.76923
							SD	7.242	2.47	1.687	2.626	2.171	2.144	1.96116	1.87494	1.23849	1.43581	1.87494	1.67378	1.17211	2.49923	2.36502	2.91653	1.35476	2.1828	1.76461	1.76635	1.76679	2.41693	2.84578	1.5292	1.42127	1.1395	1.09825	2.51427	2.45451
						female	Mean	73.176	13.869	2.22727	4.77273	2.68182	5.04545	2.5	2.68182	1.22727	1.72727	2.77273	1.72727	1.45455	4.04545	2.71429	6.77273	1.45455	2.13636	1.95455	2.09091	1.77273	2.72727	4.86364	1.54545	1.5	1.45455	1.40909	3.36364	3.68182
							SD	5.63302	2.59915	1.68839	2.61737	2.07906	2.05814	2.04124	1.83579	0.61193	1.51757	1.95014	1.72328	1.01076	2.47804	2.51282	2.52477	1.05683	2.09978	1.83815	1.87487	1.77098	2.39408	2.78252	1.62502	1.50396	1.22386	1.18157	2.53632	2.5891
						male	Mean	68.9339	15.8196	2.5	2.75	2.5	5	1.75	2.5	3.5	1.5	2	2.25	2.25	1.25	1.25	2.5	2.75	3	1.75	1.5	2	3.25	2.75	1.5	1.5	1.5	1.25	2.25	4.25
							SD	7.3727	1.79052	1.91485	2.21736	3	2.94392	1.5	2.38048	2.08167	1	1.41421	1.5	1.89297	0.5	0.5	2.38048	2.36291	2.82843	1.5	1	2	2.87228	2.87228	1	1	0.57735	0.5	2.5	1.70783
	9	Ju-on: The Grudge 2	Takashige Ichise, 2003	90	Hanged people pulled by ghost	Overall	Mean	70.907	15.001	1.37	5.704	1.556	3.074	2.55556	1.59259	1	1.88889	2.81481	1.74074	1.07407	4.62963	2.74074	7.2963	1	1.33333	2.40741	1.66667	2.22222	2.81481	5.74074	1.11111	1.11111	1.85185	1.07407	3.55556	3.59259
							SD	9.457	1.746	0.967	2.998	1.396	3.074	2.37508	1.21716	0	1.94804	2.48127	1.87273	0.26688	3.0019	2.50527	2.09054	0	0.877058	2.0803	1.59326	1.8674	2.25383	2.44308	0.423659	0.320256	1.85439	0.26688	2.92645	2.79091
						female	Mean	71.0466	14.6563	1.47059	5.70588	1.29412	2.88235	2.70588	1.64706	1	1.70588	2.88235	1.23529	1.11765	4.76471	2.94118	7.11765	1	1.41176	2.64706	1.88235	2.23529	3.11765	5.64706	1.05882	1.11765	2.05882	1.05882	4.41176	4
							SD	6.34377	1.95485	1.17886	3.19697	0.985184	2.54662	2.64019	1.41161	0	1.53153	2.66651	0.970143	0.332106	2.99018	2.65684	2.34207	0	1.00367	2.31682	1.86689	1.98524	2.54662	2.52342	0.242536	0.332106	2.13514	0.242536	3.14362	3.08221
						male	Mean	72.8851	15.7042	1.2	5.7	2	3.4	2.3	1.5	1	2.2	2.7	2.6	1	4.4	2.4	7.6	1	1.2	2	1.3	2.2	2.3	5.9	1.2	1.1	1.5	1.1	2.1	2.9
							SD	12.2228	1.17287	0.421637	2.79086	1.88562	1.83787	1.94651	0.849837	0	2.57337	2.26323	2.67499	0	3.1693	2.319	1.64655	0	0.632456	1.63299	0.948683	1.75119	1.63639	2.42441	0.632456	0.316228	1.2693	0.316228	1.85293	2.18327
	10	Ju-on: The Grudge 2	Takashige Ichise, 2003	167	Ghost hides in the wig	Overall	Mean	74.797		1.8	6.7	2.69	4.067	2.63333	2.46667	1.23333	2.2	2.23333	1.9	1.23333	5.3	2.63333	7.06667	1.16667	2.4	2.43333	1.33333	2	2.86667	6.53333	1.56667	1.46667	1.76667	1.63333	4.3	4.66667
							SD	12.775		1.27	2.037	2.206	4.067	2.55266	2.11291	0.935261	2.12376	2.0957	1.7685	0.504007	2.94958	2.47028	2.21178	0.530669	2.06113	2.44503	0.844182	1.91185	2.09652	2.43159	1.19434	1.07425	1.90613	1.69143	2.99597	2.70801
						female	Mean	89.3672		1.875	7.375	2.3125	3.5	2.4375	2.25	1.125	2.0625	2.5	1.5	1.125	6.1875	3	7.625	1.0625	2.375	2.625	1.375	2.3125	3.5625	7.1875	1.625	1.625	2.1875	1.875	5.0625	4.8125
							SD	0		1.5	1.40831	1.9906	2.44949	2.39357	1.94936	0.341565	2.14379	2.3094	1.31656	0.341565	2.63865	2.8519	1.99583	0.25	2.02896	2.65518	1.08781	2.41437	2.22017	1.90504	1.40831	1.36015	2.50915	2.18708	3.12983	2.9033
						male	Mean	72.716		1.71429	5.92857	3.15385	4.71429	2.85714	2.71429	1.35714	2.35714	1.92857	2.35714	1.35714	4.28571	2.21429	6.42857	1.28571	2.42857	2.21429	1.28571	1.64286	2.07143	5.78571	1.5	1.28571	1.28571	1.35714	3.42857	4.5
							SD	12.246		0.99449	2.40078	2.44425	2.75761	2.79717	2.33464	1.33631	2.16997	1.85904	2.13423	0.633324	3.04905	1.96815	2.34404	0.726273	2.17377	2.25929	0.468807	1.08182	1.68543	2.806	0.94054	0.61125	0.61125	0.841897	2.68082	2.56455
	11	Ju-on: The Grudge 2	Takashige Ichise, 2003	80	A girl in a dark house	Overall	Mean	69.845	15.972	1.778	6.214	2.321	3.464	1.74074	2.42857	1.14286	1.60714	2.71429	1.53571	1.07143	4.53571	2.64286	6.53571	1.10714	1.96429	1.85714	1.21429	1.5	2.42857	5.64286	1.07143	1.07143	1.07143	1.10714	4.57143	4.32143
							SD	13.871	1.763	1.281	2.47	2.229	3.464	1.28879	2.13313	0.448395	1.54774	2.12319	1.57485	0.262265	2.83473	1.94773	2.53102	0.31497	1.89506	1.73663	0.629941	1.23228	2.02628	2.49762	0.377964	0.377964	0.262265	0.41627	2.89864	2.31026
							Mean	72.7918	16.1629	1.65	6.2381	2.19048	2.95238	1.75	2.52381	1.14286	1.71429	2.90476	1.38095	1.09524	4.66667	3.04762	7.33333	1.14286	2.04762	2.09524	1.28571	1.47619	2.57143	6.28571	1.09524	1.09524	1.09524	1.09524	5	4.47619
						female	SD	14.4778	1.98442	1.1821	2.56719	2.20497	1.93588	1.25132	2.15914	0.478091	1.73617	1.97243	1.32198	0.300793	2.68949	2.06098	1.98326	0.358569	1.93588	1.94691	0.717137	1.36452	2.18109	2.19415	0.436436	0.436436	0.300793	0.436436	2.98329	2.37948
						male	Mean	64.1579	15.5054	2.14286	6.14286	2.71429	5	1.71429	2.14286	1.14286	1.28571	2.14286	2	1	4.14286	1.42857	4.14286	1	1.71429	1.14286	1	1.57143	2	3.71429	1	1	1	1.14286	3.28571	3.85714
							SD	8.31817	1.21245	1.57359	2.34013	2.42997	3.41565	1.49603	2.19306	0.377964	0.755929	2.60951	2.23607	0	3.4365	0.786796	2.60951	0	1.88982	0.377964	0	0.786796	1.52753	2.49762	0	0	0	0.377964	2.36039	2.19306
	12	Who under the bed	Chaojie Niu, 2011	153	Ghost under the bed	Overall	Mean	74.294	14.786	2.143	6.857	2.786	3.536	2.39286	2.92857	1.32143	2.14286	2.21429	1.78571	1.10714	4.07143	2.14286	6.67857	1.10714	2.92857	1.75	1.17857	1.57143	2.85714	5.96429	1.21429	1.03571	1.21429	1.03571	4.10714	4.42857
							SD	13.841	2.172	2.121	2.337	2.558	3.536	2.2334	2.56657	1.09048	2.01318	1.85307	1.61835	0.566947	3.00529	1.81994	2.43514	0.41627	2.58096	1.77691	0.547964	1.8545	2.50502	2.57455	0.956736	0.188982	0.686221	0.188982	2.8066	2.471
						female	Mean	75.2447	14.9299	1.82609	6.73913	2.43478	3.13043	2.30435	2.3913	1.13043	2.04348	2.21739	1.86957	1	4.56522	2.13043	7	1.04348	2.52174	1.73913	1.04348	1.65217	3.04348	6.08696	1.21739	1	1.13043	1	4.08696	4.21739
							SD	13.535	2.29926	1.89862	2.50848	2.37077	2.0517	2.22455	2.21029	0.625543	2.07755	1.92959	1.76595	0	3.07225	1.89027	2.41209	0.208514	2.50217	1.88818	0.208514	2.03623	2.68799	2.55686	1.04257	0	0.625543	0	2.92191	2.43005
						male	Mean	69.9206	13.873	3.6	7.4	4.4	5.4	2.8	5.4	2.2	2.6	2.2	1.4	1.6	1.8	2.2	5.2	1.4	4.8	1.8	1.8	1.2	2	5.4	1.2	1.2	1.6	1.2	4.2	5.4
							SD	16.0154	0.716484	2.70185	1.34164	3.04959	2.07364	2.48998	2.88097	2.16795	1.81659	1.64317	0.547723	1.34164	1.09545	1.64317	2.16795	0.894427	2.28035	1.30384	1.09545	0.447214	1.22474	2.88097	0.447214	0.447214	0.894427	0.447214	2.48998	2.70185
Disgust	3	Internet	no	68	Rack acne	Overall	Mean	74.686	14.404	2.074	4.704	2.037	3	2.14815	1.96296	1.66667	1.88889	4.07407	2.85185	1.66667	5.07407	2.66667	3.2963	1.59259	1.37037	1.66667	1.48148	1.85185	3	2.81481	1.18519	1.14815	1.66667	1.11111	2.74074	2.7037
							SD	11.272	2.031	1.73	2.998	1.911	1.754	2.58254	1.62863	2.13037	2.0064	2.97329	2.53747	1.61722	3.14919	2.32048	2.81226	1.84514	0.83887	1.33012	1.36918	1.74761	2.7596	2.66078	0.96225	0.7698	1.7097	0.57735	2.53578	1.97708
						female	Mean	74.1708	14.0217	2.05882	4.58824	1.82353	2.76471	2.23529	2	1.52941	1.94118	4.05882	3.17647	1.64706	4.82353	3.29412	4.05882	1.17647	1.47059	1.88235	1.35294	1.82353	3.29412	2.82353	1.29412	1.23529	2	1.17647	3.17647	3.11765
							SD	8.26921	2.40665	1.51948	2.91674	1.33395	1.60193	2.68164	1.5	1.94029	2.10566	3.1518	2.76666	1.22174	2.96301	2.68712	3.11188	0.727607	1.00733	1.57648	1.45521	1.70423	3.05706	2.81148	1.21268	0.970143	2.09165	0.727607	2.78916	2.05798
						male	Mean	78.0013	15.2302	2.1	4.9	2.4	3.4	2	1.9	1.9	1.8	4.1	2.3	1.7	5.5	1.6	2	2.3	1.2	1.3	1.7	1.9	2.5	2.8	1	1	1.1	1	2	2
							SD	14.0598	0.667838	2.13177	3.28126	2.67499	2.01108	2.53859	1.91195	2.5144	1.93218	2.80674	2.11082	2.21359	3.56682	0.843274	1.63299	2.83039	0.421637	0.674949	1.25167	1.91195	2.22361	2.52982	0	0	0.316228	0	1.94365	1.69967
	4	Internet	no	165	Food vomited from the stomach	Overall	Mean	74.358	14.873	1.192	4.5	1.346	4.231	1.69231	1.11538	1.5	2.38462	3.46154	3.80769	1.30769	7.34615	2.80769	3.03846	1.38462	1.46154	1.80769	1.73077	1.80769	4.11538	2.69231	2.23077	1.46154	2.11538	1.57692	2.38462	2.61538
							SD	8.523	2.211	0.801	3.444	1.346	2.643	2.03508	0.431455	1.50333	2.40128	2.78899	3.13712	1.37896	2.44855	2.65359	2.58427	1.38786	1.30325	1.72091	1.77894	1.62528	2.98432	2.55764	2.50292	1.55514	2.26851	1.60432	2.43437	2.21046
						female	Mean	76.052	14.8614	1.18182	4.95455	1.36364	4.5	1.40909	1.09091	1.04545	2.54545	3.59091	3.86364	1	7.90909	2.95455	3.18182	1.09091	1.09091	1.81818	1.31818	1.77273	4.04545	2.81818	2.40909	1.5	2.09091	1.59091	2.5	2.04545
							SD	6.97637	1.77779	0.852803	3.48435	1.0486	2.68594	1.50108	0.426401	0.213201	2.55841	2.82268	3.29928	0	2.04495	2.83645	2.70161	0.294245	0.294245	1.78982	0.893701	1.68839	3.1544	2.75398	2.68433	1.68325	2.4085	1.70878	2.57737	1.7037
						male	Mean	70.1447	14.9096	1.25	2	1.25	2.75	3.25	1.25	4	1.5	2.75	3.5	3	4.25	2	2.25	3	3.5	1.75	4	2	4.5	2	1.25	1.25	2.25	1.5	1.75	5.75
							SD	11.7101	4.28958	0.5	2	0.5	2.06155	3.86221	0.5	2.94392	1	2.87228	2.38048	3.3665	2.36291	1.1547	1.89297	3.3665	2.64575	1.5	3.55903	1.41421	2.08167	0.816497	0.5	0.5	1.5	1	1.5	2.21736
	6	Internet	no	123	Put crawling maggots on face	Overall	Mean	72.403	15.822	1.769	5.308	1.846	3.846	1.65385	1.61538	1.80769	3.42308	3	2.84615	1.46154	6.69231	3.19231	3	1.07692	1.42308	1.46154	1.36	1.69231	2.53846	2.88462	1.03846	1.07692	1.07692	1.19231	2.69231	2.96154
							SD	9.087	2.597	1.531	2.881	1.69	2.378	1.8098	1.41639	1.69751	2.74479	2.33238	2.54074	1.33359	2.58873	2.78595	2.48193	0.392232	1.10175	1.27219	0.994987	2.07402	2.12096	2.40544	0.196116	0.271746	0.392232	0.980581	2.01533	2.50569
						female	Mean	74.1182	16.2508	1.88889	5.22222	1.94444	3.55556	1.83333	1.72222	1.83333	3.44444	3	3.05556	1.66667	6.83333	2.94444	3.22222	1.11111	1.5	1.38889	1.47059	1.88889	2.38889	3.05556	1	1.05556	1	1.27778	2.94444	3.27778
							SD	8.9908	2.4133	1.74521	2.98142	1.83021	2.09263	2.14887	1.63799	1.97782	2.61719	2.37635	2.57756	1.57181	2.77064	2.95997	2.57946	0.471405	1.29479	1.0369	1.17886	2.47074	2.11824	2.57756	0	0.235702	0	1.17851	2.07144	2.39621
						male	Mean	71.2833	14.1821	1.5	5.5	1.625	4.5	1.25	1.375	1.75	3.375	3	2.375	1	6.375	3.75	2.5	1	1.25	1.625	1.125	1.25	2.875	2.5	1.125	1.125	1.25	1	2.125	2.25
							SD	3.52736	2.56011	0.92582	2.82843	1.40789	2.9761	0.46291	0.744024	0.886405	3.20435	2.39046	2.55999	0	2.26385	2.43487	2.32993	0	0.46291	1.76777	0.353553	0.46291	2.23207	2.0702	0.353553	0.353553	0.707107	0	1.88509	2.76457
	7	Internet	no	60	Dirty food material	Overall	Mean	72.703	14.609	1.536	5.643	2.536	4.75	3.78571	1.53571	1.25	7	2.21429	5.14286	1.28571	6.82143	1.78571	3.57143	1	2.39286	1.46429	1.21429	2.82143	2.39286	2.35714	1.35714	1.03571	1.07143	1	4.39286	4.07143
							SD	9.155	2.742	1.688	2.297	2.603	2.319	2.29907	1.29048	1.32288	2.35702	1.91209	3.03942	1.32936	2.63949	1.42354	2.70019	0	2.21676	1.2013	0.786796	2.51003	2.02465	1.85021	1.12922	0.188982	0.377964	0	2.52893	2.5521
						female	Mean	73.0549	14.4442	1.63636	5.81818	2.5	4.5	3.86364	1.54545	1.31818	6.86364	2.09091	5.27273	1.36364	6.40909	1.95455	3.54545	1	2.54545	1.59091	1.27273	2.81818	2.40909	2.63636	1.31818	1.04545	1.09091	1	4.5	4
							SD	9.81654	2.96252	1.89097	2.28111	2.59578	2.15473	2.37638	1.3355	1.49241	2.55036	1.925	2.8815	1.49747	2.82268	1.55769	2.84065	0	2.36497	1.33306	0.882735	2.4811	2.0853	1.96506	1.12911	0.213201	0.426401	0	2.42507	2.4103
						male	Mean	70.9437	15.3521	1.16667	5	2.66667	5.66667	3.5	1.5	1	7.5	2.66667	4.66667	1	8.33333	1.16667	3.66667	1	1.83333	1	1	2.83333	2.33333	1.33333	1.5	1	1	1	4	4.33333
							SD	5.22812	1.40796	0.408248	2.44949	2.87518	2.87518	2.16795	1.22474	0	1.51658	1.96638	3.82971	0	0.816497	0.408248	2.33809	0	1.60208	0	0	2.85774	1.96638	0.816497	1.22474	0	0	0	3.09839	3.26599
	9	Internet	no	87	A man vomits	Overall	Mean	72.872	14.963	2.923	5.615	1.5	4.346	1.84615	2.07692	3.76923	2.69231	3.23077	3.84615	1.73077	6.03846	3.57692	2.53846	1.11538	1.84615	1.65385	1.15385	1.76923	3.80769	2.73077	1.46154	1.23077	1.23077	1.23077	2.34615	3.03846
							SD	5.628	1.927	2.331	2.368	1.105	2.513	2.20349	1.78713	2.56605	2.44572	2.92995	2.78126	1.80128	2.82107	2.81671	2.1768	0.431455	1.80427	1.23101	0.464095	1.86135	2.8428	2.42582	1.06699	0.710363	0.651625	0.710363	2.15299	2.28877
						female	Mean	73.5052	14.9355	2.5	5.72222	1.22222	3.94444	1.27778	1.77778	3.05556	2.83333	4.05556	3.72222	1.16667	6.61111	3.61111	2.72222	1.05556	1.61111	1.77778	1.11111	2	4.27778	3.11111	1.55556	1.16667	1.22222	1.16667	2.22222	3
							SD	4.93289	2.10525	2.09341	2.53923	0.548319	2.4608	0.751904	1.21537	2.20887	2.38253	3.17105	2.65254	0.514496	2.45282	2.81046	2.24409	0.235702	1.50054	1.30859	0.471405	2.1693	3.00599	2.65438	1.19913	0.514496	0.646762	0.514496	1.92676	2.19625
						male	Mean	71.0779	15.0448	3.875	5.375	2.125	5.25	3.125	2.75	5.375	2.375	1.375	4.125	3	4.75	3.5	2.125	1.25	2.375	1.375	1.25	1.25	2.75	1.875	1.25	1.375	1.25	1.375	2.625	3.125
							SD	7.50068	1.45711	2.6959	2.06588	1.72689	2.54951	3.64251	2.65922	2.72226	2.72226	0.744024	3.22656	2.87849	3.32738	3.02372	2.10017	0.707107	2.38672	1.06066	0.46291	0.707107	2.25198	1.64208	0.707107	1.06066	0.707107	1.06066	2.72226	2.64237
	11	Internet	no	169	Dirty and smelly foot	Overall	Mean	72.094		3.267	5.6	3.8	5	5.4	4.23333	2.23333	2.33333	1.86667	1.66667	2.16667	4.33333	2.16667	3.96667	1.76667	3	2.03333	1.8	1.76667	2.6	4.66667	1.3	1.26667	1.5	1.3	3.56667	4.86667
							SD	9.41		3.267	1.886	2.747	2.101	2.89589	2.56882	1.7357	2.17086	1.38298	1.37297	1.80198	2.74595	2.0356	2.59287	1.38174	2.25908	1.62912	1.47157	1.16511	2.20657	2.61736	1.1188	0.827682	1.33261	0.702213	2.52823	2.35962
						female	Mean	82.003		3.4375	5.75	4.1875	4.5	5.1875	4.4375	2.625	2.4375	1.8125	1.625	2.5	4.1875	2.25	3.875	1.75	3.1875	1.8125	1.6875	1.75	2.4375	5.0625	1.125	1.1875	1.5	1.25	3.6875	5.375
							SD	0		2.09662	1.80739	3.03795	2.28035	3.03795	2.87446	2.02896	2.5025	1.27639	1.36015	2.03306	2.97139	2.29492	2.55278	1.39044	2.42813	1.55858	1.40089	1.18322	1.8246	2.26477	0.341565	0.543906	1.50555	0.57735	2.65126	2.24722
						male	Mean	70.6785		3.07143	5.42857	3.35714	5.57143	5.64286	4	1.78571	2.21429	1.92857	1.71429	1.78571	4.5	2.07143	4.07143	1.78571	2.78571	2.28571	1.92857	1.78571	2.78571	4.21429	1.5	1.35714	1.5	1.35714	3.42857	4.28571
							SD	9.19857		1.97929	2.02729	2.40535	1.78516	2.81772	2.2532	1.25137	1.80506	1.54244	1.43734	1.47693	2.56455	1.77436	2.73058	1.42389	2.11873	1.72888	1.59153	1.18831	2.63639	2.99175	1.60528	1.08182	1.16024	0.841897	2.47182	2.43148
	17	Invitation Only	Serenity Entertainment International, 2009	58	Cockroach is crushed	Overall	Mean	69.322	15.028	1.964	5.75	2.593	4.036	1.96429	1.82143	1.5	1.46429	2.57143	1.67857	1.17857	6.07143	2.28571	3.89286	1.07143	2	1.35714	1	1.46429	2.39286	3.39286	1.10714	1.03571	1.10714	1.17857	2.82143	3.5
							SD	13.36	2.277	1.575	2.413	2.422	2.269	1.93376	1.76496	1.47824	1.13797	2.08039	1.54089	0.475595	2.47848	2.12319	2.54354	0.262265	2.16025	0.869835	0	1.29048	2.13158	2.57249	0.31497	0.188982	0.41627	0.611832	2.16117	2.44192
						female	Mean	71.7428	15.2411	1.90476	5.52381	2.45	3.7619	1.52381	1.80952	1.42857	1.52381	2.90476	1.90476	1.2381	5.90476	2.52381	4.2381	1.09524	2.04762	1.42857	1	1.57143	2.66667	3.71429	1.14286	1.04762	1.14286	1.2381	2.85714	3.61905
							SD	13.8072	2.278	1.48003	2.58107	2.0641	2.21144	0.928388	1.63153	1.36277	1.24976	2.16575	1.7293	0.538958	2.44754	2.37948	2.62497	0.300793	2.1789	0.978337	0	1.46872	2.37346	2.70449	0.358569	0.218218	0.478091	0.70034	2.28661	2.55883
						male	Mean	64.8607	14.1762	2.14286	6.42857	3	4.85714	3.28571	1.85714	1.71429	1.28571	1.57143	1	1	6.57143	1.57143	2.85714	1	1.85714	1.14286	1	1.14286	1.57143	2.42857	1	1	1	1	2.71429	3.14286
							SD	10.3475	2.37414	1.9518	1.81265	3.41565	2.4103	3.35233	2.26779	1.88982	0.755929	1.51186	0	0	2.69921	0.786796	2.1157	0	2.26779	0.377964	0	0.377964	0.786796	1.98806	0	0	0	0	1.88982	2.19306
	18	Mermaid in a Manhole	Hideshi Hino & Kokura Gordon, 1988	71	Pustule on body	Overall	Mean	75.948	13.691	1.143	6	1.5	2.929	1.57143	1.39286	1.03571	2.5	2.5	1.92857	1.03571	8.14286	2.96296	7.35714	1.03571	1.42857	3.92857	1.46429	2.32143	2.67857	5.46429	1.14286	1.21429	1.28571	1.14286	3.53571	2.28571
							SD	12.723	2.41	0.448	3.151	1.753	2.308	1.52579	1.34272	0.188982	2.54588	2.54588	1.99868	0.188982	1.64911	2.5941	1.76833	0.188982	1.28894	2.67953	1.29048	2.17824	2.41988	2.84777	0.524531	0.956736	1.15011	0.590937	3.07297	1.95992
						female	Mean	76.5443	13.6869	1.08696	6	1.3913	2.86957	1.34783	1.21739	1	2.69565	2.73913	2	1	8.26087	2.90909	7.30435	1	1.13043	3.52174	1.3913	2.34783	2.86957	5.47826	1	1	1.26087	1	3.34783	1.91304
							SD	12.9232	2.56643	0.288104	3.21926	1.67167	2.28243	0.934622	0.850482	0	2.75408	2.75049	2.17423	0	1.42118	2.48633	1.74342	0	0.625543	2.53825	1.3052	2.2281	2.58148	2.87417	0	0	1.25109	0	3.14222	1.75585
						male	Mean	73.2027	13.7154	1.4	6	2	3.2	2.6	2.2	1.2	1.6	1.4	1.6	1.2	7.6	3.2	7.6	1.2	2.8	5.8	1.8	2.2	1.8	5.4	1.8	2.2	1.4	1.8	4.4	4
							SD	12.7555	1.29836	0.894427	3.16228	2.23607	2.68328	3.04959	2.68328	0.447214	0.894427	0.547723	0.894427	0.447214	2.60768	3.34664	2.07364	0.447214	2.48998	2.77489	1.30384	2.16795	1.30384	3.04959	1.09545	2.16795	0.547723	1.30384	2.88097	2.12132
Pleasure	1	Chang Jiang Qi Hao	Sanping Han & Xingchi Zhou, 2008	219	Children play on grass	Overall	Mean	72.837	13.896	7.615	5.731	7.192	5.385	7.32	7.80769	5.11538	1.46154	1.57692	1.5	6.07692	1.42308	1.46154	1.34615	5.57692	5.30769	1.42308	1.69231	1.19231	2.57692	1.53846	1.19231	1.15385	1.15385	1.26923	1.80769	4.69231
							SD	10.191	1.684	1.169	2.219	1.789	2.137	2.24944	1.05903	2.25081	1.33359	1.33186	1.36382	2.13397	1.65343	1.72582	1.41258	2.71548	2.72425	1.23849	1.4634	0.491466	2.23021	1.67883	0.633671	0.612686	0.612686	0.827415	1.98029	2.73889
						female	Mean	74.6716	13.6475	7.63636	5.77273	7.18182	5.40909	7.18182	7.81818	5.13636	1.22727	1.40909	1.31818	6.27273	1.13636	1.18182	1.09091	5.95455	5.5	1.18182	1.40909	1.18182	2.40909	1.22727	1.18182	1.13636	1.13636	1.18182	1.54545	4.36364
							SD	8.67918	1.71018	1.21677	2.40895	1.84226	2.23945	2.3429	1.13961	2.21027	0.751622	1.05375	1.08612	2.02794	0.639602	0.852803	0.426401	2.64534	2.73861	0.501081	1.00755	0.501081	2.26062	0.751622	0.664499	0.639602	0.639602	0.664499	1.43849	2.70001
						male	Mean	68.9935	14.6397	7.5	5.5	7.25	5.25	8.33333	7.75	5	2.75	2.5	2.5	5	3	3	2.75	3.5	4.25	2.75	3.25	1.25	3.5	3.25	1.25	1.25	1.25	1.75	3.25	6.5
							SD	12.9248	1.9396	1	0.57735	1.70783	1.70783	1.1547	0.5	2.82843	2.87228	2.38048	2.38048	2.70801	4	4	3.5	2.38048	2.75379	2.87228	2.62996	0.5	2.08167	3.86221	0.5	0.5	0.5	1.5	3.86221	2.51661
	2	Sophies Revenge	Yang Du & Ming Beaver Kwei, 2009	259	Lovers chat happily	Overall	Mean	73.926		7	5.2	6.333	5.333	4.26667	6.46667	2.26667	1.2	1.46667	1.6	6.16667	1.7	1.16667	1.13333	6.36667	5.73333	1.3	1.83333	1.23333	1.86667	1.3	1.13333	1.16667	1.13333	1.16667	1.26667	5.3
							SD	10.982		1.912	2.041	2.279	2.023	3.01643	2.09652	1.63861	0.550861	1.10589	1.42877	2.3501	1.66402	0.379049	0.434172	2.31164	2.04995	0.83666	1.8585	0.568321	1.75643	0.794377	0.345746	0.461133	0.345746	0.379049	0.73968	2.4516
						female	Mean	87.6966		6.9375	5.4375	6.625	5.5625	3.6875	6.625	2	1.125	1.5	1.5625	6.5625	1.5625	1.1875	1.1875	6.75	6.0625	1.0625	2.125	1.1875	1.5	1.25	1.125	1.1875	1.125	1.1875	1.0625	6.1875
							SD	0		1.80624	2.03204	2.12525	1.71148	2.77414	1.85742	1.59164	0.5	1.31656	1.54785	1.89627	1.54785	0.403113	0.543906	1.98326	2.01556	0.25	2.18708	0.403113	1.41421	0.774597	0.341565	0.543906	0.341565	0.403113	0.25	2.16699
						male	Mean	71.9582		7.07143	4.92857	6	5.07143	4.92857	6.28571	2.57143	1.28571	1.42857	1.64286	5.71429	1.85714	1.14286	1.07143	5.92857	5.35714	1.57143	1.5	1.28571	2.28571	1.35714	1.14286	1.14286	1.14286	1.14286	1.5	4.28571
							SD	10.2268		2.09263	2.09263	2.48069	2.36852	3.24545	2.39963	1.6968	0.61125	0.851631	1.33631	2.78536	1.83375	0.363137	0.267261	2.64471	2.09788	1.15787	1.40055	0.726273	2.05421	0.841897	0.363137	0.363137	0.363137	0.363137	1.01905	2.43148
	5	Love in a puff	Qiyuan Liang & Haoxiang Peng, 2010	100	Lovers chat about sex	Overall	Mean	73.124	14.802	7.444	5.444	5.889	5.148	2.59259	7.48148	3.48148	1.03704	1.37037	1.33333	6	1.07407	1.14815	1.44444	6.66667	4.74074	1.07407	1.74074	1.03704	2.51852	1.25926	1.18519	1.07407	1.11111	1.14815	1.11111	4
							SD	9.959	1.583	1.476	2.118	2.577	1.586	2.17077	1.31179	2.60724	0.19245	0.966681	1.54422	2.41788	0.26688	0.601518	1.62512	1.92154	2.68318	0.26688	1.6075	0.19245	2.15497	0.859006	0.786278	0.26688	0.320256	0.456045	0.423659	2.55704
						female	Mean	73.0295	14.7504	7.41176	5.70588	6.23529	4.82353	3.05882	7.70588	3.47059	1.05882	1.29412	1.05882	6.17647	1.05882	1.05882	1.17647	6.58824	5.47059	1.05882	1.76471	1.05882	3	1.23529	1.05882	1.05882	1.05882	1.05882	1.11765	4.29412
							SD	6.58365	1.80458	1.62245	2.28486	2.70484	1.62924	2.56102	1.35852	2.7184	0.242536	0.985184	0.242536	2.50588	0.242536	0.242536	0.727607	2.18114	2.62482	0.242536	1.64048	0.242536	2.42384	0.970143	0.242536	0.242536	0.242536	0.242536	0.485071	2.61641
						male	Mean	75.6295	15.1384	7.5	5	5.3	5.7	1.8	7.1	3.5	1	1.5	1.8	5.7	1.1	1.3	1.9	6.8	3.5	1.1	1.7	1	1.7	1.3	1.4	1.1	1.2	1.3	1.1	3.5
							SD	12.8913	1.01952	1.2693	1.82574	2.35938	1.41814	0.918937	1.19722	2.54951	0	0.971825	2.52982	2.35938	0.316228	0.948683	2.5144	1.47573	2.41523	0.316228	1.63639	0	1.33749	0.674949	1.26491	0.316228	0.421637	0.674949	0.316228	2.50555
	11	Secret	Zhiqiang Jiang, 2007	129	A man gives gifts to a woman and says love to her	Overall	Mean	72.1	15.571	7.769	5.462	6.846	6.346	6.08	7.5	1.65385	1.11538	1.11538	1.11538	6.57692	1.03846	1.19231	1	6.57692	4.76	1.57692	1.53846	1.76923	1.38462	1.15385	1.42308	1.34615	1.03846	1.03846	1.26923	4.5
							SD	9.28	2.756	1.107	2.319	1.515	1.623	2.51529	1.33417	1.19808	0.588348	0.431455	0.588348	2.2122	0.196116	0.633671	0	2.41947	2.89079	1.70113	1.55514	1.83973	1.20256	0.784465	1.55366	1.38397	0.196116	0.196116	0.724303	3.02324
						female	Mean	74.0591	15.6813	7.77778	5.22222	6.55556	6.11111	6.47059	7.27778	1.61111	1	1.16667	1.16667	6.83333	1.05556	1.05556	1	6.83333	4.61111	1	1.61111	1.55556	1.38889	1.22222	1	1.05556	1	1	1.27778	4.5
							SD	9.7	3.1532	1.11437	2.4628	1.65288	1.71117	2.50294	1.52646	1.28973	0	0.514496	0.707107	1.97782	0.235702	0.235702	0	1.94785	3.0125	0	1.75361	1.46417	1.41998	0.942809	0	0.235702	0	0	0.826442	2.99509
						male	Mean	68.0235	15.2171	7.75	6	7.5	6.875	5.25	8	1.75	1.375	1	1	6	1	1.5	1	6	5.14286	2.875	1.375	2.25	1.375	1	2.375	2	1.125	1.125	1.25	4.5
							SD	6.02659	0.690713	1.16496	2	0.92582	1.3562	2.49285	0.534522	1.0351	1.06066	0	0	2.72554	0	1.06904	0	3.33809	2.73426	2.74838	1.06066	2.54951	0.517549	0	2.66927	2.44949	0.353553	0.353553	0.46291	3.29502
	13	Echoes Of The Rainbow	Rong Liu, Guoxing Li & Jianxun Cen, 2010	125	Lovers talk about the rainbow	Overall	Mean	73.047	15.172	6.704	4.889	6.222	5.556	3.51852	6.25926	1.37037	1.22222	1.74074	1.66667	5.7037	1.40741	1.18519	1.07407	5.85185	4.11111	1.11111	1.88889	1.7037	1.44444	1.2963	1.14815	1.18519	1.18519	1.37037	1.14815	3.85185
							SD	6.587	1.86	2.035	2.293	1.928	5.556	2.847	1.97275	1.07946	0.57735	1.76706	1.61722	2.672	1.39392	0.483341	0.3849	2.4761	2.8465	0.423659	2.02548	1.83586	1.1209	0.724028	0.601518	0.68146	0.68146	1.00568	0.456045	2.4761
						female	Mean	73.6008	15.1783	6.68421	4.94737	6.15789	5.63158	3.05263	6.47368	1.36842	1.15789	2	1.94737	5.52632	1.52632	1.21053	1.10526	6	4.26316	1.05263	1.73684	1.31579	1.52632	1.26316	1.15789	1.15789	1.15789	1.15789	1.15789	3.89474
							SD	5.99607	1.96498	1.91638	2.36816	2.14121	1.83214	2.77836	2.03766	1.21154	0.50146	2.0548	1.87005	2.75617	1.64548	0.535303	0.458831	2.60342	2.86438	0.229416	2.23214	1.37649	1.30675	0.733493	0.688247	0.688247	0.688247	0.688247	0.50146	2.49209
						male	Mean	71.0537	15.1473	6.75	4.75	6.375	5.375	4.625	5.75	1.375	1.375	1.125	1	6.125	1.125	1.125	1	5.5	3.75	1.25	2.25	2.625	1.25	1.375	1.125	1.25	1.25	1.875	1.125	3.75
							SD	8.91592	1.61438	2.43487	2.25198	1.40789	1.68502	2.87539	1.83225	0.744024	0.744024	0.353553	0	2.58775	0.353553	0.353553	0	2.26779	2.96407	0.707107	1.48805	2.50357	0.46291	0.744024	0.353553	0.707107	0.707107	1.45774	0.353553	2.60494
	14	Perfect Two	Likuan Qiu, 2011	209	Happy time of father and son	Overall	Mean	74.324	14.266	8.607	6.929	8.357	6.321	5.78571	8.57143	3.35714	1.03571	1.10714	1.07407	8.46429	1.07143	1.10714	1	7.92857	6.32143	1.03571	1.67857	1.03571	1.53571	1.14286	1.17857	1.03571	1.03571	1.07143	1.10714	4.96429
							SD	10.101	2.893	0.497	1.631	0.678	1.867	3.09548	0.503953	2.23133	0.188982	0.31497	0.26688	2.26866	0.262265	0.41627	0	1.67616	2.21198	0.188982	1.63421	0.188982	1.29048	0.448395	0.611832	0.188982	0.188982	0.262265	0.31497	2.88652
						female	Mean	75.0027	14.5258	8.69565	6.95652	8.3913	6.3913	5.69565	8.6087	3.47826	1	1.04348	1	8.65217	1.08696	1.04348	1	7.91304	6.43478	1	1.73913	1	1.56522	1.04348	1.13043	1	1	1	1.04348	4.95652
							SD	9.82997	2.85315	0.470472	1.69164	0.722315	1.92446	3.11061	0.499011	2.33296	0	0.208514	0	2.42353	0.288104	0.208514	0	1.80688	2.08514	0	1.7893	0	1.40861	0.208514	0.625543	0	0	0	0.208514	2.8995
						male	Mean	71.2021	12.6235	8.2	6.8	8.2	6	6.2	8.4	2.8	1.2	1.4	1.4	7.6	1	1.4	1	8	5.8	1.2	1.4	1.2	1.4	1.6	1.4	1.2	1.2	1.4	1.4	5
							SD	11.9361	3.15505	0.447214	1.48324	0.447214	1.73205	3.34664	0.547723	1.78885	0.447214	0.547723	0.547723	1.14018	0	0.894427	0	1	2.94958	0.447214	0.547723	0.447214	0.547723	0.894427	0.547723	0.447214	0.447214	0.547723	0.547723	3.16228
	15	You Are the Apple of My Eye	Zhiping Chai & Zhendong Cui, 2011	79	Happy time in high school	Overall	Mean	70.325	15.004	8	6.929	7.643	5.964	7.96429	8.14286	4.67857	1.07143	1.10714	1.25	7.03571	1.03571	1.07143	1.03571	7	5.89286	1.03571	1.60714	1.03571	1.14286	1.17857	1.14286	1.14286	1.14286	1.03571	1.07143	5.14286
							SD	11.392	2.604	1.333	1.654	1.42	2.027	1.42678	1.00791	2.29417	0.377964	0.41627	0.844371	1.73167	0.188982	0.262265	0.188982	1.65552	2.19999	0.188982	1.49912	0.188982	0.448395	0.547964	0.448395	0.448395	0.590937	0.188982	0.262265	2.6627
						female	Mean	73.1949	15.1648	8.09524	6.85714	7.71429	6.19048	8.04762	8.19048	4.42857	1.09524	1.04762	1.2381	7.38095	1.04762	1.04762	1.04762	7.28571	5.80952	1.04762	1.47619	1.04762	1.04762	1.14286	1.09524	1.09524	1.04762	1.04762	1.04762	4.90476
							SD	11.2342	2.66449	1.30018	1.59015	1.18924	1.99045	1.2836	1.03049	2.44073	0.436436	0.218218	0.889087	1.20317	0.218218	0.218218	0.218218	1.48805	2.4417	0.218218	1.36452	0.218218	0.218218	0.478091	0.300793	0.300793	0.218218	0.218218	0.218218	2.94796
						male	Mean	64.7214	14.305	7.71429	7.14286	7.42857	5.28571	7.71429	8	5.42857	1	1.28571	1.28571	6	1	1.14286	1	6.14286	6.14286	1	2	1	1.42857	1.28571	1.28571	1.28571	1.42857	1	1.14286	5.85714
							SD	8.65849	2.63662	1.49603	1.9518	2.0702	2.13809	1.88982	1	1.71825	0	0.755929	0.755929	2.64575	0	0.377964	0	1.9518	1.34519	0	1.91485	0	0.786796	0.755929	0.755929	0.755929	1.13389	0	0.377964	1.46385
	16	Fly over elderly	Sanping Han, Jianhai Xu, Li Li & Xiaofen An, 2012	97	The aged people go hiking	Overall	Mean	72.149	15.32	7.429	6.179	7.321	5	3.75	7.28571	1.82143	1.03571	1.03571	1.03571	6.75	1.03571	1.17857	1.03571	6.46429	5.89286	1	1.82143	1.03571	1.89286	1.10714	1	1	1.03571	1.03571	1.17857	3.96429
							SD	8.337	2.804	1.773	2.262	2.278	1.981	2.74368	2.05223	1.61138	0.188982	0.188982	0.188982	2.02987	0.188982	0.944911	0.188982	2.18551	2.26633	0	1.94467	0.188982	1.95011	0.41627	0	0	0.188982	0.188982	0.611832	2.36459
						female	Mean	72.5983	15.1439	7.31818	6.13636	7.22727	5.04545	3.77273	7.18182	1.77273	1.04545	1.04545	1.04545	6.77273	1.04545	1	1.04545	6.63636	5.72727	1	2.04545	1.04545	1.86364	1.13636	1	1	1.04545	1	1.22727	4.09091
							SD	9.00702	2.9958	1.9612	2.16675	2.52477	1.88925	2.68916	2.23897	1.54093	0.213201	0.213201	0.213201	2.24525	0.213201	0	0.213201	2.05971	2.29247	0	2.14869	0.213201	1.85922	0.467563	0	0	0.213201	0	0.685344	2.50541
						male	Mean	69.9043	16.1118	7.83333	6.33333	7.66667	4.83333	3.66667	7.66667	2	1	1	1	6.66667	1	1.83333	1	5.83333	6.5	1	1	1	2	1	1	1	1	1.16667	1	3.5
							SD	3.30964	1.77736	0.752773	2.80476	1.0328	2.48328	3.20416	1.21106	2	0	0	0	1.0328	0	2.04124	0	2.71416	2.25832	0	0	0	2.44949	0	0	0	0	0.408248	0	1.87083
Neutrality	1	Internet	no	181	City in heavy snow	Overall	Mean	75.042	15.326	4.074	2.444	4.148	5.185	4.40741	3.33333	1.14815	1.22222	3.22222	1.40741	1.44444	2.07407	1.25926	1.03704	1.48148	1.92593	1.25926	1.59259	1.18519	1.62963	1.14815	1.11111	1.14815	1.11111	1.07407	1.48148	2.14815
							SD	8.028	2.02	1.615	2.444	1.975	1.57	2.30817	2.0381	0.362014	0.640513	2.72218	1.39392	0.9337	2.0367	0.712125	0.19245	1.25178	1.4122	0.984206	1.55066	0.557262	1.21365	0.362014	0.320256	0.456045	0.423659	0.26688	1.12217	1.81243
						female	Mean	74.5187	15.3675	4.05263	2.10526	4	4.89474	4.63158	3.68421	1.10526	1.05263	3	1.05263	1.36842	1.89474	1.26316	1.05263	1.57895	1.63158	1.36842	1.21053	1.21053	1.57895	1.21053	1.10526	1.15789	1.15789	1.05263	1.31579	2.21053
							SD	5.85501	2.13614	1.64903	1.24252	2	1.44894	2.52125	2.10957	0.315302	0.229416	2.53859	0.229416	1.01163	1.66315	0.733493	0.229416	1.46499	1.01163	1.16479	0.713283	0.630604	1.1698	0.418854	0.315302	0.50146	0.50146	0.229416	0.945905	2.04339
						male	Mean	76.6104	15.1926	4.125	3.25	4.5	5.875	3.875	2.5	1.25	1.625	3.75	2.25	1.625	2.5	1.25	1	1.25	2.625	1	2.5	1.125	1.75	1	1.125	1.125	1	1.125	1.875	2
							SD	13.2648	1.80623	1.64208	2.71241	2	1.72689	1.72689	1.69031	0.46291	1.06066	3.24037	2.43487	0.744024	2.82843	0.707107	0	0.46291	1.99553	0	2.50713	0.353553	1.38873	0	0.353553	0.353553	0	0.353553	1.45774	1.19523
	2	Internet	no	244	City in snow	Overall	Mean	74.241	14.565	4.12	2.385	3.885	5.577	5.11538	3.84615	1.38462	1.26923	2.15385	1.38462	2.11538	1.65385	1.30769	1.23077	2.38462	2.26923	1.15385	1.34615	1.19231	1.26923	1.11538	1.19231	1.11538	1.19231	1.15385	1.26923	2.61538
							SD	10.958	2.008	1.666	1.602	1.862	2.248	3.02426	1.78196	0.941357	0.666795	1.59229	0.941357	1.77374	1.05612	0.735893	0.58704	2.00154	1.71015	0.464095	0.891843	0.567044	0.533494	0.325813	0.491466	0.431455	0.491466	0.464095	0.533494	2.09908
						female	Mean	75.1631	14.5316	4.14286	2.27273	3.81818	5.18182	4.90909	3.63636	1.40909	1.27273	2.27273	1.40909	1.95455	1.59091	1.27273	1.22727	2.27273	2.13636	1.13636	1.36364	1.22727	1.31818	1.13636	1.22727	1.13636	1.18182	1.09091	1.27273	2.45455
							SD	6.35396	1.26388	1.52597	1.60896	1.68003	2.1075	2.92622	1.76056	1.00755	0.7025	1.69542	1.00755	1.3965	1.00755	0.7025	0.61193	1.7507	1.61232	0.467563	0.953463	0.61193	0.5679	0.35125	0.528413	0.467563	0.501081	0.294245	0.550482	2.13201
						male	Mean	73.3646	15.4207	4	3	4.25	7.75	6.25	5	1.25	1.25	1.5	1.25	3	2	1.5	1.25	3	3	1.25	1.25	1	1	1	1	1	1.25	1.5	1.25	3.5
							SD	9.40833	0.881748	2.58199	1.63299	2.98608	1.89297	3.77492	1.63299	0.5	0.5	0.57735	0.5	3.3665	1.41421	1	0.5	3.3665	2.3094	0.5	0.5	0	0	0	0	0	0.5	1	0.5	1.91485
	3	Internet	no	347	Talk about the relationship between weather and red leaves	Overall	Mean	74.949	14.535	4.25	1.929	3.821	4.679	3.92857	4.10714	1.10714	1	1.32143	1.14286	1.57143	1.71429	1.03571	1	1.35714	1.96429	1.03571	1.28571	1	1.14286	1.21429	1	1	1	1	1.21429	2.46429
							SD	12.05	1.864	1.818	1.274	2.144	2.48	2.85357	1.64067	0.41627	0	0.772374	0.524531	1.25988	1.56008	0.188982	0	1.09593	1.57485	0.188982	1.18187	0	0.448395	0.786796	0	0	0	0	0.786796	1.81521
						female	Mean	74.4131	15.7373	4.13636	1.90909	4.09091	4.54545	3.90909	4.13636	1.13636	1	1.27273	1.18182	1.72727	1.81818	1.04545	1	1.45455	1.86364	1	1.36364	1	1.09091	1.09091	1	1	1	1	1.09091	2.5
							SD	8.42844	1.85924	1.83343	1.23091	2.18019	2.32435	2.72395	1.72642	0.467563	0	0.631085	0.58849	1.38639	1.70814	0.213201	0	1.22386	1.55212	0	1.329	0	0.294245	0.294245	0	0	0	0	0.294245	1.97001
						male	Mean	75.4968	14.3921	4.66667	2	2.83333	5.16667	4	4	1	1	1.5	1	1	1.33333	1	1	1	2.33333	1.16667	1	1	1.33333	1.66667	1	1	1	1	1.66667	2.33333
							SD	2.25343	1.37337	1.8619	1.54919	1.83485	3.18852	3.57771	1.41421	0	0	1.22474	0	0	0.816497	0	0	0	1.75119	0.408248	0	0	0.816497	1.63299	0	0	0	0	1.63299	1.21106
	4	Internet	no	110	Talk about the recovery from drought	Overall	Mean	75.901	15.01	3.714	2.321	3.714	5.536	3.10714	3.28571	1.10714	1.03571	1.96429	1.53571	1.89286	2.21429	1.10714	1.07143	1.5	1.78571	1.17857	1.46429	1.14286	1.5	1.21429	1	1	1.03571	1.07143	1.17857	3.07143
							SD	9.548	2.592	1.74	1.657	1.652	1.895	2.49947	1.62975	0.31497	0.188982	1.62121	1.31887	1.57149	1.87295	0.566947	0.262265	1.13855	1.47465	0.772374	1.45251	0.524531	1.17063	0.568112	0	0	0.188982	0.377964	0.475595	2.05352
						female	Mean	74.16	15.6215	3.85714	2.2381	3.61905	5.38095	2.80952	3.47619	1.09524	1.04762	2	1.61905	2.14286	2.14286	1.14286	1.04762	1.66667	1.7619	1.04762	1.61905	1.09524	1.52381	1.19048	1	1	1.04762	1.09524	1.2381	3.14286
							SD	10.4892	2.37439	1.79682	1.54612	1.53219	1.96153	2.29388	1.6006	0.300793	0.218218	1.70294	1.49921	1.74028	1.93095	0.654654	0.218218	1.27802	1.51343	0.218218	1.65759	0.436436	1.20909	0.511766	0	0	0.218218	0.436436	0.538958	2.17453
						male	Mean	65.1985	14.8933	3.28571	2.57143	4	6	4	2.71429	1.14286	1	1.85714	1.28571	1.14286	2.42857	1	1.14286	1	1.85714	1.57143	1	1.28571	1.42857	1.28571	1	1	1	1	1	2.85714
							SD	7.27502	2.20954	1.60357	2.0702	2.08167	1.73205	3.05505	1.70434	0.377964	0	1.46385	0.48795	0.377964	1.81265	0	0.377964	0	1.46385	1.51186	0	0.755929	1.13389	0.755929	0	0	0	0	0	1.77281
	6	Internet	no	153	A man teaches how to drive	Overall	Mean	73.819		3.867	3.2	4.733	5.067	2.8	4.26667	1.26667	1.06667	1.66667	1.06667	2.26667	1.8	1.13333	1.03333	1.96667	4.3	1.06667	1.36667	1.1	1.56667	1.4	1.06667	1.13333	1.03333	1.03333	1.6	4.76667
							SD	8.216		1.995	2.265	2.318	2.504	2.26518	2.47656	0.827682	0.253708	1.1547	0.253708	2.11617	1.58441	0.345746	0.182574	1.84733	2.76867	0.253708	1.0662	0.305129	1.07265	1.10172	0.253708	0.434172	0.182574	0.182574	1.5669	2.59553
						female	Mean	89.1462		3.375	3.4375	3.875	4.875	2.9375	3.8125	1.1875	1.125	1.625	1.125	2.5	2	1.0625	1.0625	2.25	3.4375	1.0625	1.5625	1.125	1.375	1.5	1.0625	1.1875	1	1	1.6875	4.1875
							SD	0		2.06155	2.68251	2.18708	2.62996	2.61964	2.58763	0.543906	0.341565	1.25831	0.341565	2.58199	1.89737	0.25	0.25	1.94936	2.63233	0.25	1.41274	0.341565	0.619139	1.31656	0.25	0.543906	0	0	1.81544	2.37259
						male	Mean	74.0222		4.42857	2.92857	5.71429	5.28571	2.64286	4.78571	1.35714	1	1.71429	1	2	1.57143	1.21429	1	1.64286	5.28571	1.07143	1.14286	1.07143	1.78571	1.28571	1.07143	1.07143	1.07143	1.07143	1.5	5.42857
							SD	10.5658		1.82775	1.73046	2.12779	2.43148	1.86495	2.32639	1.08182	0	1.06904	0	1.4676	1.15787	0.425815	0	1.7368	2.67261	0.267261	0.363137	0.267261	1.42389	0.82542	0.267261	0.267261	0.267261	0.267261	1.28602	2.76557
	14	Blind Mountain	Yang Li, 2007	150	Drive on the mountain road	Overall	Mean	74.594	15.493	4.037	2.963	3.741	4.444	2.51852	4.11111	1.40741	1.74074	4.74074	1.37037	1.88889	1.51852	2.14815	1.77778	1.96296	2.51852	1.22222	1.25926	1.59259	2.2963	2.48148	1.03704	1.07407	1.07407	1.07407	2.33333	3.48148
							SD	7.715	1.83	1.786	1.652	1.655	2.242	2.17274	1.73944	0.930643	1.50876	2.83647	0.883531	1.76141	1.25178	2.17863	1.76141	1.58069	2.13704	0.640513	0.655896	1.24836	2.30075	2.29331	0.19245	0.26688	0.26688	0.26688	2.16617	2.29331
						female	Mean	74.0901	14.4227	4.05882	2.88235	3.47059	4.41176	2.82353	4.17647	1.58824	1.94118	5.17647	1.41176	2.17647	1.70588	2.05882	2.17647	2.23529	3.05882	1.35294	1.23529	1.82353	2.70588	2.76471	1.05882	1.11765	1.11765	1.05882	2.88235	4.35294
							SD	6.91544	2.36244	2.01465	1.61564	1.73629	2.55095	2.4299	1.8451	1.12132	1.74895	2.96301	1.00367	2.12824	1.49016	1.98339	2.12824	1.82104	2.48673	0.785905	0.664211	1.46779	2.75601	2.58673	0.242536	0.332106	0.332106	0.242536	2.49706	2.34364
						male	Mean	77.0256	14.7097	4	3.1	4.2	4.5	2	4	1.1	1.4	4	1.3	1.4	1.2	2.3	1.1	1.5	1.6	1	1.3	1.2	1.6	2	1	1	1	1.1	1.4	2
							SD	14.5866	1.21669	1.41421	1.79196	1.47573	1.71594	1.63299	1.63299	0.316228	0.966092	2.58199	0.674949	0.699206	0.632456	2.58414	0.316228	0.971825	0.843274	0	0.674949	0.632456	0.966092	1.69967	0	0	0	0.316228	0.966092	1.24722
	17	Internet	no	180	A man teaches calligraphy	Overall	Mean	71.1	15.493	5.929	4.214	5.821	5.357	2.75	5.67857	1.03571	1.03571	2.03571	1.03571	3.5	1.25	1.28571	1.07143	3.14286	4.96429	1	1.46429	1	2.82143	1.17857	1.64286	1.21429	1.21429	1.17857	1.10714	5.21429
							SD	10.992	2.274	1.884	4.214	2.109	1.948	2.53311	2.19517	0.188982	0.188982	1.66627	0.188982	3.06111	0.799305	0.762896	0.262265	2.64875	2.45677	0	1.57485	0	2.69504	0.772374	1.47106	1.13389	0.956736	0.944911	0.41627	2.67162
						female	Mean	75.7775	14.5295	5.95652	4.08696	5.69565	5.26087	2.95652	5.6087	1	1	2.04348	1	3.56522	1.26087	1.21739	1	3.21739	4.73913	1	1.52174	1	2.86957	1.17391	1.6087	1.26087	1.21739	1.21739	1.04348	5.04348
							SD	11.776	1.92206	1.91829	2.53902	2.16238	2.00493	2.73825	2.27115	0	0	1.79591	0	3.04252	0.864312	0.735868	0	2.79539	2.43492	0	1.72862	0	2.78477	0.834058	1.52968	1.25109	1.04257	1.04257	0.208514	2.85208
						male	Mean	71.1388	14.571	5.8	4.8	6.4	5.8	1.8	6	1.2	1.2	2	1.2	3.2	1.2	1.6	1.4	2.8	6	1	1.2	1	2.6	1.2	1.8	1	1.2	1	1.4	6
							SD	13.9737	1.79819	1.92354	2.86356	1.94936	1.78885	0.83666	2	0.447214	0.447214	1	0.447214	3.49285	0.447214	0.894427	0.547723	2.04939	2.54951	0	0.447214	0	2.50998	0.447214	1.30384	0	0.447214	0	0.894427	1.58114
	18	Internet	no	180	Weather forecast	Overall	Mean	75.913	15.0104	4.692	2.538	4.654	5.923	7.69231	4.96154	1.38462	1.15385	1.42308	1.23077	2.73077	1.30769	1.15385	1.34615	2.76923	2.80769	1.15385	1.76923	1.07692	1.38462	1.19231	1.07692	1.03846	1.03846	1.03846	1.53846	3.73077
							SD	11.148	2.59226	2.187	1.655	1.938	2.038	1.91351	1.84349	1.13409	0.784465	0.945434	0.815239	2.34193	0.884047	0.784465	1.23101	2.25047	1.93947	0.784465	1.90384	0.271746	0.982931	0.567044	0.271746	0.196116	0.196116	0.196116	1.27219	2.4748
						female	Mean	77.1722	15.4378	5.11111	2.55556	5.05556	5.94444	7.44444	5	1.33333	1.22222	1.44444	1.27778	2.94444	1.44444	1.22222	1.22222	2.72222	2.66667	1.22222	1.61111	1.05556	1.22222	1.11111	1.05556	1	1	1	1.11111	3.5
							SD	9.79668	2.70334	1.74521	1.75641	1.73111	1.73111	2.17532	1.68034	1.02899	0.942809	1.04162	0.95828	2.4608	1.04162	0.942809	0.942809	2.19104	1.87867	0.942809	1.41998	0.235702	0.732084	0.471405	0.235702	0	0	0	0.471405	2.45549
						male	Mean	75.5992	13.6429	3.75	2.5	3.75	5.875	8.25	4.875	1.5	1	1.375	1.125	2.25	1	1	1.625	2.875	3.125	1	2.125	1.125	1.75	1.375	1.125	1.125	1.125	1.125	2.5	4.25
							SD	3.87976	1.768	2.86606	1.51186	2.18763	2.74838	1.0351	2.29518	1.41421	0	0.744024	0.353553	2.12132	0	0	1.76777	2.53194	2.16712	0	2.79987	0.353553	1.38873	0.744024	0.353553	0.353553	0.353553	0.353553	1.92725	2.60494
